# Supplementary material for: Molecular Signatures of Cardiac Defects in Down Syndrome Lymphoblastoid Cell Lines Suggest Altered Ciliome and Hedgehog Pathways
Source: PLoS One. 2012 Aug 9;7(8):e41616. doi: 10.1371/journal.pone.0041616 (PMC3415405; doi:10.1371/journal.pone.0041616)
Supplement: Table S1 — Differentially expressed genes in LCLs from DS with and without heart defect. (XLS) [file pone.0041616.s001.xls]

## Sheet: Feuil1
DE in AVSD	DE in ASD-VSD	DE in AVSD and ASD-VSD
A4GALT	ABCA7	ALKBH3
AAAS	ABCB7	ANKRD49
AARSL	ABHD14B	ANXA11
ABCC4	ACAT1	ANXA2
ABCF1	ACO2	ARMC8
ABCF2	ACOT4	B3GALNT2
ABHD10	ACP1	BCL2L1
ABHD2	ACTG1	BIVM
AGPAT4	ACTR1B	C20ORF11
AGTPBP1	ADAM8	C7ORF24
AHR	ADAT1	C8ORF55
ALCAM	ADK	CALML4
ALDH16A1	ADORA2A	CCDC26
ALDH9A1	ADSS	CCNC
ALKBH3	AES	CD22
ALKBH6	AGL	CDC37L1
ANAPC10	AGRN	CDCA7
ANAPC4	AHDC1	CDV3
ANKFY1	AHSA2	CLDND1
ANKRA2	AIP	CNN2
ANKRD13C	AK2	COPB
ANKRD17	AKAP8L	CYLN2
ANKRD25	AKNA	DDX26
ANKRD26	ALDOC	DDX59
ANKRD30B	ALG14	DENND1A
ANKRD46	ALKBH3	DKFZP547C195
ANKRD49	ALS2CR4	DLNB14
ANXA11	AMD1	DNAJA2
ANXA2	ANAPC1	DTNBP1
AP1B1	ANAPC13	EEF1B2
AP1G1	ANKRD10	ERO1L
AP1M1	ANKRD32	EXOSC10
AP2B1	ANKRD49	FAM102B
AP3M1	ANXA11	FKBP2
AP4B1	ANXA2	FLJ10803
APH1A	AP1S1	FN3KRP
APIP	AP2A1	GBA
APOM	AP2S1	GCAT
ARHGAP1	APBB1IP	GLT25D1
ARHGAP27	APOBEC3C	GORASP1
ARID3B	APOBEC3F	GPR137B
ARIH2	APOC1	HIST1H2AM
ARMC8	ARAF	HIST1H2BG
ARMCX5	ARHGAP18	HRIHFB2122
ARNTL	ARHGAP30	HS_296031
ASCC2	ARHGEF12	HS_432336
ASCC3	ARHGEF2	HS_441062
ASF1B	ARID1A	HS_518414
ASPSCR1	ARID3A	HS_548912
ATAD1	ARL5	HS_565921
ATBF1	ARL6IP6	HS_570892
ATP2A3	ARMC8	HS_580353
ATP6V0E2L	ARMCX6	HS_582538
ATPBD3	ARNT	IFIH1
AUTS2	ARPC2	IL23A
AZI1	ARRDC2	ILK
B3GALNT2	ASB6	ING3
B4GALT6	ASH2L	IXL
B4GALT7	ATG16L2	KCTD10
BAIAP2L1	ATG4A	KIAA1160
BAP1	ATG9A	KIAA1193
BARD1	ATN1	KIAA1840
BASP1	ATP11B	LAT1_3TM
BAT3	ATP1B3	LOC112869
BBS4	ATP2A2	LOC441241
BCL2L1	ATP2C1	LOC653890
BIRC2	ATP5F1	LRRC8A
BIRC3	AUP1	MED12
BIVM	AXUD1	MET
BLR1	B3GALNT2	MFSD3
BMPR2	BANP	MGC11266
BNIP1	BAT1	MGC2747
BRD9	BAT2	MGC9850
BRSK1	BCCIP	MKRN2
BTBD1	BCDIN3	MTMR4
BTBD12	BCKDHB	NAT1
BTBD4	BCL2L1	NPDC1
BUB3	BCL3	ODF2
C10ORF58	BIVM	PAK1
C10ORF70	BLES03	PAXIP1
C12ORF41	BPY2IP1	PCMTD1
C12ORF44	BRD3	PDCD10
C13ORF10	BRD7	PDSS2
C13ORF24	BRD8	PEX14
C13ORF25	BRF1	PH_4
C14ORF135	BRI3	PIGY
C14ORF166	BRMS1	PLA2G4C
C14ORF32	BRWD1	PLXNA1
C15ORF24	BSG	POLR2C
C16ORF53	BTF3L4	PPOX
C16ORF61	BZW2	PRKDC
C16ORF63	C10ORF104	PSMD9
C16ORF7	C10ORF32	PYGM
C17ORF70	C10ORF42	QRICH1
C18ORF19	C10ORF7	RAB6A
C18ORF45	C10ORF78	RANBP10
C19ORF12	C11ORF17	RDH11
C19ORF2	C12ORF31	RFC2
C1ORF31	C12ORF46	RHOF
C1ORF43	C14ORF129	RPL24
C1ORF84	C14ORF173	SC5DL
C20ORF11	C15ORF23	SLC25A26
C20ORF59	C15ORF44	SLC9A8
C21ORF55	C16ORF50	SMPD1
C21ORF91	C17ORF80	SPTLC2
C22ORF13	C1ORF122	TCF19
C2ORF25	C1ORF156	TEF
C2ORF29	C1ORF166	TEX261
C4ORF14	C1ORF188	TICAM1
C4ORF16	C1ORF41	TIMELESS
C5ORF21	C1ORF51	TMEM103
C6ORF105	C1ORF60	TNFRSF8
C6ORF47	C1ORF71	UPB1
C6ORF64	C1ORF93	USP48
C7ORF23	C20ORF11	YTHDF2
C7ORF24	C20ORF121	YWHAG
C7ORF27	C20ORF24	ZFP37
C7ORF36	C21ORF70	ZNF193
C8ORF55	C2ORF28	ZNF195
C9ORF10	C3ORF10
C9ORF114	C3ORF34
CABLES2	C6ORF1
CALCOCO2	C6ORF106
CALML4	C6ORF111
CAMK4	C6ORF153
CAMSAP1L1	C6ORF203
CAND1	C7ORF21
CARHSP1	C7ORF24
CASC4	C8ORF33
CASK	C8ORF55
CBLL1	C9ORF10OS
CCDC12	C9ORF132
CCDC26	C9ORF42
CCDC55	C9ORF85
CCDC76	CAB39
CCDC77	CACNA1E
CCNC	CACYBP
CCNG1	CALM1
CD22	CALML4
CDC14A	CAPN3
CDC27	CBARA1
CDC37	CBX7
CDC37L1	CCDC14
CDC42EP5	CCDC22
CDC91L1	CCDC23
CDCA7	CCDC26
CDIPT	CCDC32
CDK5RAP2	CCDC5
CDK8	CCNC
CDT1	CCNK
CDV3	CCT6A
CENPB	CCT7
CEP152	CD22
CEP27	CD2AP
CFL1	CD300A
CHCHD7	CD68
CHD1L	CD79A
CHD4	CD84
CHD8	CD86
CHMP5	CDC37L1
CHST12	CDC42
CIB1	CDC42SE2
CLCF1	CDCA7
CLCN3	CDGAP
CLDND1	CDK7
CLEC2B	CDV3
CLPP	CDYL
CLPX	CENPH
CLUAP1	CENTB1
CMAS	CENTD2
CMKOR1	CENTG3
CNIH	CEP290
CNN2	CERK
CNOT4	CFD
COASY	CGI_115
COPB	CGI_96
COPS7B	CHCHD8
COX7C	CHD9
CPSF1	CHI3L2
CPSF3L	CHMP2A
CREBL1	CIC
CRSP3	CLASP1
CRSP9	CLCN6
CSE1L	CLDN12
CTDSPL2	CLDND1
CTRL	CLEC2D
CUL4B	CLTA
CYB5R2	CNN2
CYBA	CNOT3
CYLN2	COG4
CYP27B1	COL4A3BP
DAP	COL9A2
DAP3	COMMD1
DBNL	COMT
DCAL1	COPB
DCLRE1B	CORO7
DCTN5	COX8A
DDB1	CPNE1
DDX18	CPNE8
DDX26	CPSF2
DDX27	CRADD
DDX39	CRK
DDX59	CRKL
DEF6	CRLF3
DENND1A	CRSP8
DGCR6L	CRTAP
DHTKD1	CRTC2
DHX34	CRYZL1
DHX36	CSDE1
DKFZP762I137	CSNK1A1
DLGAP4	CSTB
DLNB14	CTNND1
DMAP1	CTSK
DNAJA2	CTSS
DNAJC14	CUEDC2
DNAJC5	CXORF38
DNAJC8	CXORF40A
DNAJC9	CXORF9
DNMT1	CXXC5
DOCK6	CYFIP2
DOCK8	CYLN2
DOLPP1	CYP4F3
DSCR3	DARS
DSCR5	DC2
DSTN	DCK
DTNBP1	DCP1A
DYNC2LI1	DCP2
DYNLT1	DDAH2
DYNLT3	DDX21
E2F1	DDX26
E4F1	DDX47
EBI2	DDX59
EDG1	DEAF1
EEF1A2	DENND1A
EEF1B2	DEPDC1B
EGLN1	DGKD
EIF2A	DHPS
EIF2AK1	DHRS4L2
EIF2AK4	DHX15
EIF2B5	DHX9
EIF2S1	DIRC2
ELAVL1	DJ122O8_2
ELK4	DKFZP547C195
ELOVL5	DKFZP564B147
EMD	DKFZP564O0523
EML3	DLD
ENPP4	DLNB14
EP300	DNAJA2
EPC1	DNAJA3
ERCC3	DNAJB14
ERGIC1	DNAJC7
ERGIC2	DNCL2A
ERO1L	DNHD1
ESCO1	DOK3
EXDL2	DONSON
EXOC8	DPH5
EXOSC10	DPM1
F2R	DPM2
FAM102B	DPP7
FAM103A1	DPP8
FAM10A4	DPP9
FAM33A	DRAP1
FAM51A1	DTNBP1
FAM7A2	DTYMK
FANCG	DUSP12
FARS2	DUSP3
FBXL3	DUSP8
FBXL5	DVL2
FBXW11	DYNC1I2
FDFT1	DYRK1B
FEM1A	E2F4
FEZ1	EBF
FEZ2	EBI3
FGD3	ECD
FHL3	EDD1
FKBP2	EEF1B2
FLJ10803	EFNA4
FLJ11171	EGFL4
FLJ12949	EI24
FLJ13273	EIF2B1
FLJ13576	EIF3S1
FLJ20186	EIF3S12
FLJ20323	EIF3S6
FLJ20487	EIF5B
FLJ20512	ELL
FLJ20674	ELMO1
FLJ20859	EML2
FLJ21742	ENO1
FLJ22104	ENO2
FLJ22222	ENSA
FLJ33167	ENTH
FLJ45910	EPS15L1
FN3KRP	ERCC1
FOXM1	ERCC5
FUCA1	ERO1L
FUNDC1	ETF1
G10	ETFA
GABARAPL2	ETFB
GALC	EVL
GALT	EXOC1
GATAD2A	EXOSC1
GBA	EXOSC10
GBAS	FADD
GCAT	FAF1
GCN5L2	FAM102B
GGPS1	FAM107B
GIMAP2	FAM112B
GLE1L	FAM113A
GLRX	FAM11A
GLT25D1	FAM44B
GMPPB	FAM54A
GNA13	FAM60A
GNG2	FAM73B
GNG8	FAM82B
GNPDA2	FAM86B1
GOLGA8A	FAM98C
GORASP1	FANCC
GPBP1	FBXL10
GPR132	FBXL11
GPR137B	FBXO11
GPR160	FBXO32
GPRC5C	FBXW7
GPS1	FEM1C
GRPEL1	FEN1
GRPEL2	FKBP2
GSDMDC1	FKBP8
GSPT2	FKSG44
GSTP1	FLJ10154
GTL3	FLJ10560
GTPBP3	FLJ10803
GTPBP6	FLJ11783
HBXAP	FLJ14768
HCAP_H2	FLJ20718
HDCMA18P	FLJ23436
HECTD2	FLJ25222
HEXDC	FLJ39370
HGS	FLJ44216
HINT1	FLJ45909
HIRIP3	FLJ46380
HIST1H2AM	FLT4
HIST1H2BG	FMNL1
HIST1H4K	FN3KRP
HLA_DMA	FNBP1
HLA_DMB	FNTB
HNRPF	FUBP3
HP1BP3	G1P3
HRIHFB2122	G3BP2
HSDL2	GABPA
HSPA5	GAPDH
HSPBAP1	GART
HSPC176	GATAD1
IBRDC3	GBA
ICA1	GBGT1
ICK	GBL
IDI1	GCAT
IFIH1	GDI1
IFIT5	GDPD3
IGBP1	GEMIN4
IGFL3	GIT1
IL12A	GLI4
IL12RB1	GLIPR1
IL23A	GLRX2
ILK	GLT25D1
IMMT	GLT28D1
ING3	GNG5
INSIG2	GNRH1
IQWD1	GOLGA1
IRF5	GORASP1
ITGAV	GOSR2
IXL	GPATC4
JDP2	GPBP1L1
JPH4	GPIAP1
KBTBD7	GPR114
KCNG1	GPR137B
KCTD10	GSK3B
KHSRP	GTF2H3
KIAA0409	GTF2IRD1
KIAA0527	GTF2IRD2P
KIAA0528	H2BFS
KIAA0564	HCCA2
KIAA0701	HCCS
KIAA0753	HCFC1
KIAA1160	HCFC1R1
KIAA1193	HCN3
KIAA1443	HCP5
KIAA1542	HDAC6
KIAA1604	HIAT1
KIAA1618	HIATL2
KIAA1729	HIATL2
KIAA1737	HIGD1A
KIAA1799	HIST1H2AC
KIAA1840	HIST1H2AM
KIAA1935	HIST1H2BG
KIDINS220	HIST1H2BJ
KIF2	HIST1H2BK
KLHL7	HIST1H4H
KTI12	HIST2H2AA
LACTB	HIST2H4
LAMP2	HLA_A
LAP3	HM13
LAS1L	HMBS
LASP1	HMG20A
LAT1_3TM	HNRPA0
LDHA	HNRPA1
LDHB	HNRPA3
LENG1	HOXB4
LEO1	HOXB7
LHX2	HPS3
LIAS	HRIHFB2122
LIPA	HS1BP3
LITAF	HSGT1
LOC168850	HSPA4
LOC201175	HSPC148
LOC222699	HTATSF1
LOC285636	IARS
LOC317671	ICAM3
LOC388789	IDE
LOC391656	IER5
LOC401233	IFI30
LOC440731	IFIH1
LOC442582	IFIT3
LOC493754	IFNAR1
LOC642269	IGFBP4
LOC642749	IIP45
LOC642770	IK
LOC642892	IKBKE
LOC643509	IL11RA
LOC643853	IL23A
LOC643862	IL9R
LOC645625	ILK
LOC645895	ING3
LOC647099	IRF3
LOC653147	ISGF3G
LOC653158	ITGA4
LOC653226	ITGAM
LOC653531	ITGB2
LOC653658	ITPA
LOC653709	ITPK1
LOC653780	ITPR3
LOC90639	IXL
LOC91137	JMJD1C
LONRF1	JMJD2B
LRDD	JOSD1
LRRC14	JUND
LRRC41	KATNA1
LRRC42	KBTBD4
LRRC56	KCTD10
LRRC8A	KCTD13
LRRFIP1	KIAA0196
LYK5	KIAA0323
LYN	KIAA0460
MACF1	KIAA0652
MADD	KIAA0859
MAGOH	KIAA0863
MAK10	KIAA1160
MANEA	KIAA1193
MAP2K1	KIAA1468
MAP2K1IP1	KIAA1530
MAP4K2	KIAA1539
MAP4K5	KIAA1815
MARCH9	KIAA1840
MARVELD2	KIF23
MAST2	KIF3B
MCCC1	KLF12
MCOLN2	KLHL17
MED12	KLHL23
MET	LASS4
MFSD2	LASS5
MFSD3	LAT1_3TM
MGC10911	LENG4
MGC11266	LGALS9
MGC15407	LGP1
MGC22793	LMBR1
MGC2747	LMO6
MGC2749	LNX2
MGC3121	LOC124446
MGC9850	LOC124491
MKRN2	LOC152485
MLKL	LOC153222
MLLT6	LOC158830
MPDU1	LOC283951
MRPL37	LOC284393
MRPL44	LOC387921
MRPL55	LOC388272
MRS2L	LOC388654
MTCP1	LOC389672
MTG1	LOC390466
MTMR4	LOC399942
MTR	LOC400197
NAB1	LOC400986
NAP1L5	LOC440145
NARS2	LOC440345
NBL1	LOC441241
NBN	LOC54103
NCBP2	LOC57146
NCLN	LOC642443
NCR3	LOC642502
NDNL2	LOC642678
NDUFA4	LOC642817
NDUFA7	LOC642829
NDUFB11	LOC643009
NDUFS4	LOC643233
NDUFS7	LOC643300
NECAP1	LOC643357
NEK1	LOC643416
NFATC2IP	LOC643438
NFE2L2	LOC643674
NFX1	LOC643790
NKAP	LOC643995
NKG7	LOC643997
NME7	LOC644037
NNT	LOC644063
NOTCH2	LOC644311
NPDC1	LOC644330
NPEPL1	LOC644584
NPL	LOC644850
NPM1	LOC645671
NPR1	LOC646200
NPR2	LOC646630
NQO1	LOC646849
NR2C2	LOC653328
NRAS	LOC653412
NRIP3	LOC653432
NT5C	LOC653610
NT5C3	LOC653631
NUDCD3	LOC653698
NUDT1	LOC91561
NVL	LRFN4
ODF2	LRRC34
OFD1	LRRC40
OPA3	LRRC8A
OSBPL7	LSM16
OSGEP	LSS
P2RX1	MAD2L1BP
PAF1	MAMDC4
PAIP2	MAN1A1
PAK1	MAN2B1
PANK2	MAN2C1
PANK3	MAPK7
PAPD4	MAPKBP1
PAPSS1	MAPRE1
PAQR4	MARCH6
PAQR8	MCL1
PARD6A	MCTS1
PAXIP1	MED12
PCBP2	MET
PCMTD1	MFSD3
PCSK7	MGC11266
PCYOX1	MGC24125
PDCD10	MGC2747
PDDC1	MGC2803
PDHX	MGC33212
PDIA4	MGC33692
PDK3	MGC52000
PDSS2	MGC5297
PEX10	MGC9850
PEX13	MGST3
PEX14	MIB2
PFS2	MICAL1
PH_4	MIF
PHACTR4	MKI67IP
PIAS4	MKLN1
PIGH	MKNK2
PIGQ	MKRN1
PIGS	MKRN2
PIGX	MLH1
PIGY	MLL4
PIK3R2	MLYCD
PIK4CB	MNDA
PILRB	MORF4L1
PIP5K1B	MOSPD2
PITPNC1	MOXD1
PKIA	MRFAP1L1
PKMYT1	MRPL13
PLA2G4B	MRPL20
PLA2G4C	MRPL30
PLEKHF2	MRPL45
PLXNA1	MRPL54
PMAIP1	MRPS15
POLE	MRPS23
POLE3	MRRF
POLR2A	MSL3L1
POLR2C	MT
PP2447	MTA1
PPAPDC2	MTHFD1L
PPCS	MTM1
PPOX	MTMR4
PPP1R12A	MTP18
PPP1R16A	MTPN
PPP2R4	MTRR
PPP4C	MTX1
PRG1	MVD
PRKDC	MYCBP2
PRNP	MYO1G
PRO0149	NACA
PRPF18	NAG
PRPF19	NAPG
PSCD2	NARFL
PSMB10	NAT1
PSMD13	NAT6
PSMD8	NCOR1
PSMD9	NCOR2
PSMF1	NDUFA11
PTD008	NDUFB3
PTHB1	NDUFB9
PTPLAD2	NDUFV2
PTPN22	NEDD8
PTPRO	NF1
PTRH2	NFAT5
PURA	NFKB2
PUS1	NHP2L1
PXMP3	NIPA2
PYCARD	NME2
PYGM	NME3
QRICH1	NOLA1
QTRT1	NPC1
R3HDM2	NPDC1
RAB21	NR1H2
RAB28	NUDT15
RAB35	NUDT21
RAB6A	NUP188
RAB9A	NUP214
RABGAP1L	NUP35
RAD9A	NUP98
RANBP10	OAF
RAP1B	OAS2
RASA1	ODF2
RBL1	OPTN
RBM14	P2RY5
RBM18	PABPC1
RBM6	PAFAH1B1
RBMX	PAFAH1B2
RCC2	PAK1
RCD_8	PANK4
RCN1	PARP16
RDBP	PARVB
RDH11	PARVG
RDX	PASK
RECQL	PAXIP1
RELB	PCGF1
RENT1	PCGF6
RERE	PCMTD1
REXO1	PCNXL2
RFC2	PCOLN3
RFWD3	PCQAP
RG9MTD1	PDCD10
RGS20	PDCD6
RHBDF1	PDLIM7
RHOA	PDRG1
RHOF	PDSS2
RING1	PECAM1
RKHD2	PEF1
RNF10	PELP1
RNF138	PES1
RNF14	PEX11A
RNF157	PEX14
RNF8	PEX19
RNPEP	PFKP
RP11_529I10_4	PGGT1B
RP9	PH_4
RPA2	PHF1
RPL15	PHF15
RPL24	PHF2
RPL3	PHF20L1
RPL39	PHF23
RPL7	PHF5A
RPLP2	PHKA2
RPP21	PIAS1
RPS13	PIGA
SAE1	PIGM
SAFB	PIGW
SAMD10	PIGY
SAPS3	PIK3CD
SAR1B	PIM3
SART2	PIP5K1C
SBF1	PIP5K2B
SC5DL	PKD1
SCMH1	PKN1
SCOC	PLA1A
SCRIB	PLA2G4C
SCYL2	PLCG1
SDC1	PLEC1
SDCBP	PLEKHA3
SDF2L1	PLEKHQ1
SEC23B	PLTP
SERINC3	PLXNA1
SF3A3	PLXNA3
SF3B2	PLXNB1
SFRS14	PLXNB2
SH3PXD2A	PNKP
SHC1	POLDIP3
SHPRH	POLR2C
SIAHBP1	POLR2D
SIPA1L1	POLR2G
SIPA1L3	POLR3H
SIRT7	POU2F1
SKP2	PPARD
SLC12A9	PPIA
SLC15A2	PPIAL4
SLC25A10	PPIE
SLC25A26	PPM2C
SLC25A28	PPME1
SLC25A6	PPOX
SLC2A4RG	PPP2R5D
SLC30A9	PRDX2
SLC35E3	PRDX4
SLC37A3	PRG2
SLC38A1	PRKACB
SLC39A8	PRKDC
SLC41A2	PRMT2
SLC7A6OS	PRMT3
SLC9A1	PRPF38A
SLC9A8	PRPF4B
SLMAP	PRR7
SLU7	PSMA1
SMARCA5	PSMB6
SMG5	PSMC4
SMNDC1	PSMD6
SMPD1	PSMD7
SNN	PSMD9
SNRPB	PSPC1
SNRPB2	PSPH
SNX13	PSRC2
SNX14	PTBP2
SNX15	PTER
SNX26	PTK2B
SP100	PTOV1
SP3	PTPN6
SPATA7	PWP1
SPEN	PWP2H
SPHK2	PXMP2
SPIN3	PYGM
SPTLC2	PYGO2
STAT5A	QRICH1
STAU	RAB6A
STK19	RABL2A
STRAP	RABL2B
SUPT16H	RACGAP1
SURF5	RAD51
SUV39H1	RAD51C
SWAP70	RAE1
SYBL1	RAFTLIN
SYT15	RAI16
TAF6L	RANBP10
TAF7	RB1
TAOK2	RBED1
TARBP2	RBM10
TATDN1	RBM15
TBC1D19	RBM23
TBL3	RBM3
TBPL1	RBM4
TCEAL1	RBPSUH
TCF19	RDH11
TCFL5	RECQL5
TDG	RENBP
TDP1	RFC2
TDRD3	RFC3
TDRD7	RFP
TEF	RFX1
TESK2	RGS14
TEX261	RHOF
TFIP11	RHOG
TICAM1	RHOT2
TIMELESS	RIN3
TIMM44	RIOK1
TIMM9	RIPK1
TINP1	RLTPR
TLK1	RNASEH1
TM2D3	RNF166
TMC8	RNF7
TMCC3	RNPEPL1
TMEM103	RPA1
TMEM118	RPAP1
TMEM2	RPL10A
TMEM50B	RPL13
TMEM62	RPL24
TMEM79	RPL26L1
TNFRSF8	RPL29
TNFRSF9	RPL32
TNFSF13B	RPL35A
TNFSF5IP1	RPL36
TNK2	RPL36AL
TNS4	RPL41
TOMM7	RPL6
TP53I3	RPL7L1
TPCN2	RPL8
TPD52L2	RPLP0
TRAF6	RPRC1
TRAIP	RPS15
TRAPPC3	RPS21
TRFP	RPS6KA1
TRIM65	RPS7
TRIP12	RRBP1
TRMT1	RRM2
TRUB2	RRM2B
TSEN34	RSAFD1
TSGA2	RSBN1
TTC3	RSU1
TTC5	RUFY1
TUBB2B	RUTBC3
TUBB8	SAMD1
TXLNA	SAMD4B
TXNL4B	SBDSP
UBE1L	SC4MOL
UBE2M	SC5DL
UBE2W	SCAP2
UBN1	SCARB2
UBOX5	SCYL1
UBXD4	SDCBP2
UEV3	SDHC
UGCGL1	SEC22L2
UGP2	SEC31L1
UPB1	SEC31L2
UPF2	SENP2
UQCRC2	SEPW1
USP48	SERGEF
UVRAG	SERPINH1
VAMP4	SERPINI1
VBP1	SETDB1
VDAC1	SFI1
VIL2	SFRS8
VPS16	SH3BP5L
VPS37A	SH3GLB2
VPS37D	SH3KBP1
VPS41	SIN3B
VPS54	SIP1
WASL	SIT1
WBSCR22	SIVA
WDR18	SLBP
WDR65	SLC12A2
WRB	SLC15A3
WWP2	SLC22A18
XRN1	SLC25A17
YIPF2	SLC25A23
YIPF4	SLC25A26
YME1L1	SLC25A5
YTHDF2	SLC2A11
YWHAG	SLC30A7
ZAK	SLC35A3
ZBTB33	SLC35C2
ZC3H5	SLC37A4
ZCCHC3	SLC39A6
ZDHHC13	SLC8A3
ZDHHC16	SLC9A8
ZDHHC8	SMARCC2
ZFAND1	SMPD1
ZFP260	SNRPC
ZFP37	SNX12
ZFP64	SNX5
ZFR	SPI1
ZMYND19	SPTAN1
ZNF10	SPTLC1
ZNF143	SPTLC2
ZNF184	SRC
ZNF189	SREBF2
ZNF193	SRI
ZNF195	SRP9
ZNF20	SS18L1
ZNF223	ST6GALNAC6
ZNF227	STAM2
ZNF23	STARD10
ZNF259	STARD3
ZNF274	STMN1
ZNF289	STOM
ZNF295	STRN3
ZNF364	STUB1
ZNF383	SUFU
ZNF416	SUMF1
ZNF426	SUMF2
ZNF434	SUPV3L1
ZNF439	SYNCRIP
ZNF45	TAF2
ZNF485	TAF9
ZNF486	TAZ
ZNF532	TBC1D10C
ZNF545	TBC1D20
ZNF558	TBC1D7
ZNF564	TBCA
ZNF614	TBL2
ZNF626	TBP
ZNF627	TBRG4
ZNF644	TCEB1
ZNF654	TCF19
ZNF668	TCIRG1
ZNF680	TEF
ZNF7	TEX261
ZNF700	TFB2M
ZNHIT1	TFDP1
ZSWIM1	THOC3
	THYN1
	TICAM1
	TIMELESS
	TKT
	TMBIM1
	TMC6
	TMED10
	TMEM103
	TMEM129
	TMEM14A
	TMEM16J
	TMEM39B
	TMEM41A
	TMEM8
	TMEM9
	TMPO
	TNFAIP2
	TNFRSF13B
	TNFRSF13C
	TNFRSF8
	TNFSF12_TNFSF13
	TNFSF7
	TNIP1
	TNIP2
	TNKS1BP1
	TOE1
	TOM1L2
	TPCN1
	TRAF2
	TRERF1
	TRIP10
	TRMU
	TRPC1
	TRPT1
	TSC22D3
	TSNAX
	TSPAN3
	TSPAN9
	TSPYL1
	TTC14
	TTC15
	TTC23
	TTYH3
	TUBA3
	TUBB6
	TUBG1
	TUBGCP2
	TUBGCP6
	TXNDC5
	UBAP2L
	UBB
	UBE2D3
	UBE2E3
	UBE2O
	UGT2B11
	UNC13D
	UNC45A
	UNQ1912
	UPB1
	UPF3B
	UQCRB
	URP2
	USF1
	USF2
	USP21
	USP37
	USP48
	UTP14A
	UXS1
	VAMP1
	VAPA
	VASP
	VPS24
	VPS26
	VPS29
	VPS37C
	WBP2
	WDR1
	WDR22
	WDR24
	WDR4
	WDR40A
	WDR60
	WDR61
	WHSC2
	WNT10A
	WTAP
	XAB2
	XPNPEP1
	XPO4
	XRN2
	YTHDF2
	YWHAB
	YWHAG
	ZBTB32
	ZBTB40
	ZBTB5
	ZC3H12A
	ZC3H3
	ZC3HAV1
	ZDHHC24
	ZFP161
	ZFP37
	ZMYND11
	ZNF136
	ZNF193
	ZNF195
	ZNF212
	ZNF24
	ZNF266
	ZNF336
	ZNF337
	ZNF358
	ZNF408
	ZNF444
	ZNF451
	ZNF524
	ZNF576
	ZNF579
	ZNF609
	ZNF687
	ZNF692
	ZNF76
	ZNF84
	ZNFN1A4
	ZNHIT3
	ZYG11BL
