# Supplementary material for: Molecular Signatures of Cardiac Defects in Down Syndrome Lymphoblastoid Cell Lines Suggest Altered Ciliome and Hedgehog Pathways
Source: PLoS One. 2012 Aug 9;7(8):e41616. doi: 10.1371/journal.pone.0041616 (PMC3415405; doi:10.1371/journal.pone.0041616)
Supplement: Table S2 — Classification of differentially expressed genes according to their relative level of expression in CHD+ as compared to CHD. (XLS) [file pone.0041616.s002.xls]

## Sheet: Feuil1
DE AVSD Group I A	DE AVSD Group I B	DE AVSD Group I I	DE ASD-VSD Group I A	DE ASD-VSD Group I B	DE ASD-VSD Group II A	DE ASD-VSD Group II B
A4GALT	AAAS	ABCC4	ABCA7	ACO2	ATP2A2	ABCB7
ABCC4	AARSL	AGTPBP1	ACAT1	ACOT4	BANP	AK2
ABCF1	AHR	AYP1P1	ACP1	ACTR1B	C1orf60	ARMC8
ABCF2	ALDH9A1	B4GALT6	ACTG1	ADSS	CAB39	ARPC2
ABHD10	ALKBH6	BIRC2	ADAM8	AGL	CD22	AXUD1
AGTPBP1	ANAPC10	BIRC3	ADAT1	AHSA2	CD300A	BRD3
ALCAM	ANKFY1	C19ORF2	AES	AKAP8L	CD79A	BRI3
ANAPC4	ANKRD17	C4ORF14	AGRN	AKNA	CDK7	C20orf24
ANKRD26	ANKRD30B	C5ORF21	ALDOC	ALG14	CTSS	CCDC22
AP1B1	ANKRD46	CAND1	AMD1	ALS2CR4	DONSON	CDGAP
APH1A	ANKRD49	CD22	AP1S1	ANAPC1	EBF	CHD9
ARMCX5	ANXA11	CDIPT	APBB1IP	ANAPC13	EVL	CLCN6
ASCC2	ANXA2	CMKOR1	APOBEC3C	ANKRD10	FBXL10	CORO7
ASF1B	AP1M1	DDB1	APOBEC3F	ANKRD49	GART	CXorf9
ATBF1	AP2B1	DDX39	ARHGAP30	ANXA11	GOSR2	DCP1A
ATP6V0E2L	AP3M1	DDX59	ARID1A	ANXA2	GPR114	DDX59
ATPBD3	APIP	DENND1A	ARL5	AP2S1	HIST1H2BK	DNAJA2
AUTS2	ARID3B	EBI2	ARL6IP6	ARHGEF2	IER5	EBI3
B4GALT6	ARIH2	EDG1	ATG16L2	ARID3A	IFNAR1	FAM113A
B4GALT7	ASCC3	EIF2A	ATP1B3	ARMCX6	LOC57146	FAM44B
BASP1	ASPSCR1	ERGIC1	AUP1	ASH2L	LOC643790	FLJ20718
BCL2L1	ATAD1	FAM51A1	BAT2	ATG9A	MKNK2	FLT4
BCYRN1	AZI1	FEZ2	BCCIP	ATP11B	MSL3L1	GABPA
BNIP1	BAIAP2L1	FLJ13576	BCL2L1	ATP2C1	MTA1	GATAD1
BTBD12	BAP1	GNG2	BRMS1	ATP5F1	SERPINH1	GBA
C12ORF44	BAT3	ICK	BRWD1	BAT1	SLC25A17	GLRX2
C13ORF10	BBS4	IFIT5	BSG	BCKDHB	STARD10	GORASP1
C14ORF135	BMPR2	IL12RB1	BTF3L4	Bles03	TMEM16J	HCCA2
C16ORF63	BRD9	INPP5A	C10orf104	BPY2IP1	TNFRSF13B	IDE
C17ORF70	BTBD1	KIAA0564	C10orf42	BRD7	TNIP1	IKBKE
C1ORF31	BUB3	KIAA1729	C10orf78	BRD8	TXNDC5	KIF3B
C1ORF43	C10ORF58	KIAA1737	C11orf17	C10orf32	UPB1	LOC112869
C21ORF91	C12ORF41	KTI12	C14orf120	C15orf23	WDR22	LOC389816
C2ORF25	C13ORF24	LACTB	C14orf129	C15orf44	WHSC2	LOC653328
C2ORF29	C14ORF166	LDHB	C17orf58	C1orf122		LOC654189
C7ORF23	C16ORF53	LOC285636	C1orf108	C1orf166		MGC33692
C7ORF36	C17ORF68	LOC388789	C20orf121	C1orf71		MGC5352
C8ORF55	C19ORF12	LOC641814	C6orf106	C2orf28		MKLN1
CALML4	C20ORF59	LOC647099	C6orf153	C3orf10		MTP18
CAND1	C21ORF55	MCCC1	C8orf55	C7orf21		NCOR2
CARHSP1	C22ORF13	MGC9850	C9orf132	C8orf33		NIPA2
CCNG1	C7ORF27	NBN	CACNA1E	CCDC5		NME3
CD22	C9ORF114	NDNL2	CACYBP	CCNC		NPC1
CDCA7	CABLES2	NECAP1	CALM1	CCNK		PARP10
CDK5RAP2	CAMSAP1L1	NME7	CBARA1	CDC42		PEF1
CDV3	CASK	PAIP2	CBX7	CDC42SE2		PIAS1
CENPB	CBLL1	PITPNC1	CCDC14	CENTD2		PIK3CD
CFL1	CCDC12	RAB9A	CCT6A	CHCHD8		PLA1A
CHD1L	CCDC55	RCN1	CCT7	CLASP1		PRR7
CLCF1	CCDC76	RELB	CD2AP	CLDN12		RHOG
CLDND1	CCNC	RPL15	CD68	CNN2		RSBN1
CLPX	CDC37	RPL39	CD86	COL9A2		SERGEF
CLUAP1	CDC91L1	SNN	CDCA7	COMMD1		SH3KBP1
CMKOR1	CDT1	STAT5A	CDV3	COMT		STOM
CNIH	CEP27	TCFL5	CDYL	COX8A		TOM1L2
CNOT4	CHCHD7	UGP2	CENPH	CPNE8		TSC22D3
COASY	CHD4	UPB1	CENTB1	CRADD		TTC15
CTDSPL2	CHD8	UVRAG	CERK	CRKL		TTYH3
CYB5R2	CHMP5	ZBTB33	CHMP2A	CRLF3		UPF3B
CYBA	CHST12	ZDHHC16	CIC	CRTC2		WDR4
DCAL1	CLCN3	ZNF20	CLDND1	CUEDC2		ZBTB5
DCTN5	CLPP	ZNF558	CLEC2D	CXorf38		ZC3H12A
DDX26	CMAS	ZNF614	CLTA	CXXC5
DNAJA2	CNN2	ZNF627	COG4	DARS
DNAJC8	COPB		COL4A3BP	DC2
DNAJC9	COPS7B		COPB	DCK
DNMT1	COX7C		CPNE1	DCP2
DOCK8	CPSF1		CPSF2	DHX15
DSCR3	CRSP3		CRK	DKFZp547C195
DSCR5	CRSP9		CRSP8	DKFZP564B147
DSTN	CSE1L		CRTAP	DLD
DYNC2LI1	CUL4B		CRYZL1	DNAJA3
EBI2	DAP3		CSNK1A1	DNAJC7
EEF1B2	DBNL		CSTB	DNCL2A
EGLN1	DDX18		CYFIP2	DOK3
EIF2A	DGCR6L		DDX21	DPM1
EP300	DHTKD1		DDX26	DPM2
ERGIC2	DHX34		DDX47	DPP7
FAM51A1	DHX36		DENND1A	DPP8
FARS2	DKFZP547C195		DGKD	DPP9
FDFT1	DKFZP762I137		DHPS	DTNBP1
FEZ1	DKFZP779L1558		DHRS4L2	DTYMK
FEZ2	DLGAP4		DHX9	DVL2
FGD3	DMAP1		DLNB14	ECD
FLJ20323	DNAJC14		DNAJB14	EI24
FLJ20859	DOLPP1		DPH5	EIF2B1
FLJ21438	DTNBP1		DUSP12	EIF3S1
FUCA1	DYNLT1		DUSP3	EIF3S12
FUNDC1	DYNLT3		DYNC1I2	EIF5B
GALC	E4F1		E2F4	ELL
GBAS	EEF1G		EDD1	ENO1
GCN5L2	EIF2AK4		EEF1B2	ENSA
GIMAP2	EIF2B5		EIF1AX	EPS15L1
GNG2	EIF2S1		EIF3S6	ERCC5
GNG8	EMD		ELMO1	ETFA
GPR160	EML3		ENO2	ETFB
GRPEL2	EPC1		ENTH	EXOSC1
GSDMDC1	ERCC3		ERO1L	EXOSC10
GTPBP6	ERO1L		FADD	FAM107B
HEXDC	ESCO1		FAF1	FAM60A
HGS	EXDL2		FAM11A	FBXO11
HIST1H2BG	EXOSC10		FAM54A	FEM1C
HNRPF	FAM103A1		FAM82B	FKBP2
HP1BP3	FAM10A4		FBXW7	FLJ10154
HRIHFB2122	FEM1A		FEN1	FLJ25222
HSDL2	FHL3		FLJ39370	FLJ44216
HSPA5	FKBP2		FLJ45909	FN3KRP
HSPBAP1	FLJ11171		G1P3	FNBP1
HSPC176	FLJ13273		GLT28D1	FNTB
IBRDC3	FLJ20186		GNG5	G3BP2
ICA1	FLJ20512		GPIAP1	GAPDH
IFIT5	FLJ22104		H2BFS	GBL
IGBP1	FLJ45910		HCFC1R1	GCAT
IL12A	FN3KRP		HIAT1	GDI1
IL12RB1	FOXM1		HIGD1A	GEMIN4
IL23A	G10		HIST2H2AA	GLIPR1
IMMT	GABARAPL2		HM13	GLT25D1
INPP5A	GALT		HMBS	GPBP1L1
IRF5	GATAD2A		HNRPA0	GSK3B
KIAA0564	GCAT		HPS3	GTF2H3
KIAA0947	GGPS1		HRIHFB2122	HCFC1
KIAA1737	GLRX		HSPA4	HCP5
KIDINS220	GLT25D1		IFIT3	HDAC6
LACTB	GNA13		IRF3	HIATL2
LAP3	GNPDA2		ISGF3G	HIST1H2AC
LDHA	GORASP1		ITGA4	HIST1H2BJ
LDHB	GPBP1		ITGB2	HNRPA1
LITAF	GPR132		ITPR3	HNRPA3
LOC112869	GPS1		JMJD1C	HS1BP3
LOC201175	GRPEL1		KIAA0196	HSGT1
LOC388789	GSPT2		KIAA0859	HSPC148
LOC391656	GSTP1		KIAA1468	IARS
LOC400509	GTPBP3		KIAA1530	IFIH1
LOC401115	HDCMA18P		KIAA1539	IIP45
LOC440731	HINT1		KIAA1815	IK
LOC645625	HIRIP3		KIF23	IL11RA
LOC645895	HIST1H4K		KLF12	ITPA
LOC647523	IDI1		LMBR1	ITPK1
LOC649682	IFIH1		LOC124446	IXL
LOC653147	IQWD1		LOC148915	JUND
LOC653158	IXL		LOC152485	KBTBD4
LOC653226	JDP2		LOC153222	KCTD10
LOC653709	KCTD10		LOC283951	KCTD13
LOC90639	KHSRP		LOC388654	KIAA0323
LOC91137	KIAA0528		LOC389672	KIAA1160
LONRF1	KIAA0701		LOC390466	KIAA1840
LRRC14	KIAA1160		LOC440345	LENG4
MANEA	KIAA1799		LOC442535	LGALS9
MCOLN2	KIAA1840		LOC642019	LGP1
MFSD3	KIAA1935		LOC642443	LOC284393
MGC2747	KIF2		LOC642817	LOC388272
MGC9850	LAMP2		LOC643357	LOC399942
MLLT6	LAS1L		LOC644037	LOC400197
MRPL44	LEO1		LOC644063	LOC642829
MRPL55	LIAS		LOC644560	LOC643438
MTCP1	LIPA		LOC647436	LOC643674
MTMR4	LOC168850		LOC647450	LOC643995
NARS2	LOC401233		LOC648024	LOC643997
NBN	LOC440567		LOC650230	LOC644330
NDNL2	LOC442582		LOC652481	LOC644850
NDUFA4	LOC642090		LOC652489	LOC646849
NFX1	LOC642269		LOC652493	LOC648039
NKG7	LOC642749		LOC653432	LOC648081
NME7	LOC642770		LOC653610	LOC648140
NNT	LOC642892		LOC653698	LOC648695
NPEPL1	LOC643509		LOC654121	LOC649419
NPM1	LOC643862		LOC91561	LOC649555
NQO1	LOC647572		LSM16	LOC649564
NR2C2	LOC648000		LSS	LOC651348
NT5C	LOC648763		MAD2L1BP	LOC652324
ODF2	LOC650276		MAN2B1	LOC652615
OSGEP	LOC650832		MCTS1	LOC652864
PAIP2	LOC651423		MFSD3	LOC653890
PAK1	LOC653658		MGC24125	LOC653942
PANK2	LOC653780		MGC2747	MAN1A1
PAPD4	LOC653890		MGC33212	MAPK7
PAPSS1	LRRC41		MGC52000	MAPRE1
PAQR4	LRRC42		MGC9850	MGC5297
PARD6A	LYN		MGST3	MKI67IP
PDCD10	MAK10		MICAL1	MKRN1
PDHX	MAP2K1		MLH1	MOSPD2
PDSS2	MAP2K1IP1		MORF4L1	MRFAP1L1
PEX10	MAP4K2		MOXD1	MRPL20
PEX13	MAP4K5		MRPL13	MRPL54
PIGX	MGC10911		MRPL30	MRPS23
PILRB	MGC15407		MRPL45	MT
PKIA	MGC2749		MRPS15	MTHFD1L
PKMYT1	MGC3121		MRRF	MVD
PLA2G4C	MRS2L		MTMR4	MYCBP2
POLR2C	MTR		MTPN	NAG
PPCS	NAB1		MTRR	NAT1
PRG1	NAP1L5		MTX1	NEDD8
PRKDC	NAT1		MYO1G	NFAT5
PRPF18	NCBP2		NAPG	NME2
PSMB10	NDUFB11		NAPSB	NUDT15
PSMD13	NDUFS4		NARFL	NUDT21
PSMD8	NDUFS7		NFKB2	NUP188
PTPN22	NFATC2IP		NHP2L1	NUP214
PUS1	NFE2L2		NUP35	PABPC1
QTRT1	NPL		OAF	PANK4
RAB21	NRAS		OAS2	PARP16
RAB9A	NT5C3		ODF2	PARVG
RABGAP1L	NUDCD3		P2RY5	PAXIP1
RAD9A	NVL		PAFAH1B1	PCMTD1
RBM14	OFD1		PAK1	PDCD6
RBM18	OSBPL7		PARVB	PDRG1
RCN1	PAQR8		PASK	PEX14
RDBP	PAXIP1		PCGF1	PEX19
RDH11	PCBP2		PCGF6	PFKP
RECQL	PCMTD1		PCOLN3	PHF1
RELB	PCYOX1		PDCD10	PHF2
RERE	PDK3		PDLIM7	PHF20L1
REXO1	PEX14		PDSS2	PHF23
RG9MTD1	PFS2		PELP1	PHKA2
RHOF	PHACTR4		PES1	PIGY
RKHD2	PIAS4		PHF15	PIP5K2B
RNF10	PIGH		PHF5A	PLCG1
RNF14	PIGQ		PIAS2	PLEKHA3
RNF157	PIGS		PIGA	PLTP
RNPEP	PIGY		PIGM	PLXNA3
RP9	PIK3R2		PIM3	POLDIP3
RPL39	PIK4CB		PIP5K1C	POLR2D
RPL7	PIP5K1B		PLEKHQ1	POLR2G
SAE1	PLA2G4B		PLXNB2	POU2F1
SAFB	PMAIP1		PNKP	PPIA
SAR1B	POLE3		POLR2C	PPIAL4
SART2	PP2447		POLR3H	PPIE
SCMH1	PPAPDC2		PPP2R5D	PPME1
SEC23B	PPOX		PRDX2	PPOX
SERINC3	PPP1R12A		PRMT2	PRG2
SF3A3	PPP1R16A		PRPF38A	PRKDC
SFRS14	PPP2R4		PSMA1	PSMD6
SH3PXD2A	PRNP		PSMC4	PSMD7
SKP2	PRO0149		PSPC1	PTOV1
SLC25A26	PTD008		PSPH	PWP1
SLC25A28	PTP4A2		PSRC2	PXMP2
SLC35E3	PTPLAD2		PTBP2	RAB6A
SLC9A1	PXMP3		PTPN6	RAFTLIN
SNX26	PYCARD		RAD51C	RANBP10
SPATA7	RAB35		RB1	RBM10
STAT5A	RAB6A		RBM15	RBM23
STAU	RANBP10		RBM3	RBM4
STK19	RAP1B		RDH11	RBPSUH
SURF5	RASA1		RENBP	RECQL5
SUV39H1	RBM6		RFC3	RFC2
TAF6L	RCC2		RFP	RHOT2
TAF7	RDX		RFX1	RNASEH1
TAOK2	RENT1		RHOF	RPA1
TARBP2	RFWD3		RIOK1	RPAP1
TBPL1	RHOA		RNF7	RPL13
TCFL5	RING1		RPL10A	RPL24
TDP1	RNF138		RPL26L1	RPL7L1
TESK2	RNF8		RPL29	RPS6KA1
TIMM9	RPL24		RPL35A	RRM2
TM2D3	SAPS3		RPL36	RSAFD1
TPCN2	SC5DL		RPL6	RUFY1
TPD52L2	SCOC		RPL8	SC5DL
TRAPPC3	SCRIB		RPLP0	SCAP2
TRFP	SCYL2		RPS21	SDHC
TSGA2	SDC1		RPS7	SEC31L1
TTC3	SHC1		RSU1	SFRS8
TUBB	SHPRH		RUTBC3	SH3BP5L
TXLNA	SIAHBP1		SC4MOL	SIT1
UBE1L	SLC12A9		SCARB2	SLC25A23
UBXD4	SLC25A10		SEC22L2	SLC30A7
UGP2	SLC2A4RG		SENP2	SLC37A4
UPB1	SLC30A9		SLBP	SLC39A6
UPF2	SLC38A1		SLC12A2	SNX5
VAMP4	SLC39A8		SLC25A5	SPTLC1
VBP1	SLMAP		SLC35A3	SRP9
VPS54	SLU7		SLC35C2	ST6GALNAC6
WASL	SMARCA5		SLC8A3	STARD3
WBSCR22	SMNDC1		SMARCC2	SUMF1
WDR74	SNRPB		SNRPC	SUMF2
WRB	SNRPB2		SPI1	TAZ
WWP2	SNX13		SRC	TBC1D7
YWHAG	SP100		SRI	TBCA
ZAK	SP3		SS18L1	TBL2
ZBTB33	SPEN		STMN1	TBP
ZCCHC3	SPHK2		STRN3	TEF
ZDHHC8	SPIN3		STUB1	THOC3
ZFAND1	STRAP		SYNCRIP	THOC4
ZFP260	SUPT16H		TAF2	TICAM1
ZFR	SWAP70		TBC1D10C	TMEM103
ZNF143	SYBL1		TBRG4	TMEM8
ZNF189	TATDN1		TCEB1	TMEM9
ZNF20	TDG		TCIRG1	TRMU
ZNF259	TDRD3		TFDP1	TSNAX
ZNF295	TEF		TIMELESS	TSPYL1
ZNF45	TFIP11		TKT	TTC14
ZNF558	TICAM1		TMC6	TUBA3
ZNF614	TIMELESS		TMED10	TUBGCP2
ZNF626	TIMM44		TMEM14A	TUBGCP6
ZNF680	TINP1		TMPO	UBAP2L
ZSWIM1	TLK1		TNFRSF13C	UBE2O
	TMEM103		TNFRSF8	UNC45A
	TMEM118		TNFSF7	USF1
	TMEM62		TRAF2	USF2
	TNFRSF8		TSPAN3	USP21
	TNFSF13B		TTC23	USP37
	TNK2		TUBG1	USP48
	TOMM7		UBB	UTP14A
	TRIP12		UNQ1912	UXS1
	TRMT1		UQCRB	VPS37C
	TSEN34		VAMP1	WBP2
	TUBB2B		VASP	WDR43
	UQCRC2		VPS24	WDR60
	USP48		VPS29	WTAP
	VIL2		WDR1	XPNPEP1
	VPS16		WDR40A	XPO4
	VPS37A		WDR61	XRN2
	VPS37D		WNT10A	YTHDF2
	WDR18		XAB2	YWHAG
	YIPF4		YWHAB	ZBTB40
	YME1L1		ZBTB32	ZFP161
	YTHDF2		ZC3HAV1	ZNF136
	ZC3H5		ZDHHC24	ZNF193
	ZDHHC13		ZNF358	ZNF195
	ZNF193		ZNF444	ZNF212
	ZNF195		ZNHIT3	ZNF266
	ZNF223			ZNF337
	ZNF227			ZNF451
	ZNF23			ZNF524
	ZNF289			ZNF576
	ZNF364			ZNF609
	ZNF383			ZNF692
	ZNF416			ZNF76
	ZNF426
	ZNF434
	ZNF486
	ZNF545
	ZNF644
	ZNF654
	ZNF668
	ZNF700
	ZNHIT1
