# Supplementary material for: Molecular Signatures of Cardiac Defects in Down Syndrome Lymphoblastoid Cell Lines Suggest Altered Ciliome and Hedgehog Pathways
Source: PLoS One. 2012 Aug 9;7(8):e41616. doi: 10.1371/journal.pone.0041616 (PMC3415405; doi:10.1371/journal.pone.0041616)
Supplement: Table S3 — Oligonucleotide sequences for qRTPCR. Gene nomenclature. (XLS) [file pone.0041616.s003.xls]

## Sheet: Feuil1
mRNA	Forward	Reverse
HPRT	GCTGTGGATGCTGTGAAGAA	GCCTCTTCAAGCCAGTAACG
POLR2A	GACCTTTGCGGAGATTGTCACC	AGTTGGCTGCCGGTTGAAGATA
AB000468	ATCGTCACTGCTCACCACAC	CAAGAAAGCGTCGTGGTGGA
AUTS2	GACTCAGCCACCCACACCACTA	TAGCCTGTTCCCAAGCTGGAAG
CNN2	ATGAGCTCCACGCAGTTCAACA	CCGGCTGTAGCTTGTTCATGAGT
DSCR3	TCCCCGGCTTCACCATTTCTAT	ACCGCCCTGGACATCAAGATTA
DYNLT3	GAGGTTGGCTTCAATGCTGAGG	TATGCGCTCTTCTGGACCACTG
NQO1	CCGCAGACCTTGTGATATTCC	CCACTCTGAATTGGCCAGAGA
OFD1	TCCAGTCTCTACAAATCACTGGTTTCA	CGCTGAGGGTAAGCATCTGCAA
PDIA4	ACCCAGCCTACCAGCAATACCA	AAGTCCTTGATGGCCGAGTCCT
PIGP	TCCCAAACAAGAGCACGTAGCC	TAAAGCCCCAGGAAAAATGGTG
TTC3	TGGCAGAGCTGGGCTCATAAGT	CGTTCAAGCCAGTCTCCAAAAA
TUBB2B	AAGCCCTGGAGACAGTCACAGC	AATATGTTCCTCGGGCCATCCT
ACTG1	GCCAGCTCTCGCACTCTGTTCT	TAGGAGTCCTTCTGGCCCATGC
ALDOC	ATCTGCACCCACTTTTGCTTG	GTGGGAGCTGGAAGAGGTAGG
CACYBP	TGTGGTTGCTCCCATTACAACG	TGCCTTCCACAGAGATGGGTTT
DTYMK	ATCACTCGGTGCACCTGCTTTT	CGCCAGCTGTAACTGGAGGAAC
ENO2	CCCACAGTGGAGGTGGATCTCT	TGCTCCACCACAGAGAGACCTG
GART	AGAGCAAAGAAGAGGCCTGCAA	CTGTGTTAGGGCCACCATCTCC
IFNAR1	GCACACACCATGGATGAAAAGC	AAGATTCTTCAATGGCTGTTCAGAG
PLTP	CAGCAGGAGCTGATGCTTCAAA	CCAACAAGCTCGTCCACAGAAC
RPL10A	GTGAGAAGCCATGAGCAGCAAA	AGAGAACTTAGGGCGGGGAGTG
TNFAIP2	CTGCTCTGGGTGCAGAACCTCT	TAGCTCCAGAGCTCGGTCCATC
Primer sequences for real-time quantitative reverse transcription-polymerase chain reaction (Q-PCR) (all primers are listed 5' to 3').
