# Supplementary material for: Molecular Signatures of Cardiac Defects in Down Syndrome Lymphoblastoid Cell Lines Suggest Altered Ciliome and Hedgehog Pathways
Source: PLoS One. 2012 Aug 9;7(8):e41616. doi: 10.1371/journal.pone.0041616 (PMC3415405; doi:10.1371/journal.pone.0041616)
Supplement: Table S4 — Genomic localization of DE genes: Enrichment in DE genes from specific chromosomes and probability to find contiguous genes as doublets or triplets. (XLS) [file pone.0041616.s004.xls]

## Sheet: Feuil1
Chromosomic localisation of DE genes					Probability to find contiguous genes
AVSD			P enrich		p (doublet) (%)	p(triplet) (%)
chr	p	q		DE freq
1	78	1009	0.94	0.0773043	100	35
2	40	592	0.97	0.0675676	94	15
3	46	549	0.73	0.0837887	98	25
4	27	325	0.69	0.0830769	90	15
5	41	423	0.33	0.0969267	99	29
6	46	544	0.7	0.0845588	98	25
7	56	447	0.005	0.12528	100	54
8	30	353	0.65	0.0849858	93	17
9	35	384	0.5	0.0911458	97	22
10	29	373	0.81	0.077748	91	14
11	63	554	0.02	0.113718	100	52
12	46	536	0.66	0.0858209	99	26
13	15	172	0.57	0.0872093	74	8.4
14	24	327	0.87	0.0733945	84	10
15	26	318	0.72	0.081761	89	14
16	54	471	0.03	0.11465	100	47
17	45	588	0.89	0.0765306	97	21
18	11	137	0.67	0.080292	58	5
19	85	689	0.002	0.123367	100	69
20	36	266	0.006	0.135338	100	43
21	9	111	0.6	0.0810811	50	3.9
22	17	256	0.91	0.0664062	68	5.8
X	30	334	0.53	0.0898204	94	19
	889	9758		0.0911047
ASD-VSD
1	114	1009	0.16	0.112983	100	73
2	58	592	0.7	0.097973	100	39
3	56	549	0.5	0.102004	100	40
4	27	325	0.89	0.0830769	90	15
5	44	423	0.5	0.104019	99	34
6	60	544	0.3	0.110294	100	48
7	45	447	0.5	0.100671	99	33
8	30	353	0.88	0.0849858	93	17
9	46	384	0.15	0.119792	100	44
10	31	373	0.91	0.0831099	93	17
11	71	554	0.02	0.128159	100	65
12	46	536	0.92	0.0858209	99	26
13	19	172	0.39	0.110465	89	17
14	32	327	0.65	0.0978593	96	23
15	30	318	0.72	0.0943396	95	20
16	43	471	0.82	0.0912951	99	27
17	51	588	0.92	0.0867347	99	29
18	11	137	0.82	0.080292	58	4.9
19	84	689	0.05	0.121916	100	67
20	29	266	0.39	0.109023	97	25
21	14	111	0.22	0.126126	84	15
22	38	256	0.009	0.148438	100	51
X	38	334	0.2	0.113772	99	35
	1017	9758		0.104222
