# Supplementary material for: Molecular Signatures of Cardiac Defects in Down Syndrome Lymphoblastoid Cell Lines Suggest Altered Ciliome and Hedgehog Pathways
Source: PLoS One. 2012 Aug 9;7(8):e41616. doi: 10.1371/journal.pone.0041616 (PMC3415405; doi:10.1371/journal.pone.0041616)
Supplement: Table S5 — List of genes involved in pathways associated with heart morphogenesis. (XLS) [file pone.0041616.s005.xls]

## Sheet: Feuil1
Wnt	hedgehog	Notch	jak-stat	angiogenesis-cardiogenesis	epithel. to mesenchy. Transition	ciliom
AES-2	hedgehog	AD10	MGC126102	AKT1	Ahnak	A4gnt
AP1	BMP2	CD156c	PU.1	ANGPT1	Akt1	AA407659
betaTrCP	BMP4	GON-10	A2M	ANGPT2	Bmp1	AA474455
bHLHe39	BMP5	HCELL	AKT	ANGPTL3	Bmp2	Aadacl1
Brx1	BMP6	HES-1	ALPS1A	ANGPTL4	Bmp7	Aadat
bTrCP	BMP7	MGC141948	AP-1	ANPEP	Cald1	Aars
bTrCP1	BMP8A	AA	AP1	BAI1	Camk2n1	AB112350
BTRCP2	BMP8B	AD3	AP-1	CCL11	Cav2	Abca3
c-Jun	BTRC	AD3L	APO-1	CCL2	Cdh1	Abcb10
CKII	C6orf138	AD4	APRF	CDH5	Col1a2	Abcb1a
c-Myc	CRIM1	ADAM10	APS	COL18A1	Col3a1	Abcb1b
D11S287E	CSNK1A1	ADAM17	APT1	COL4A3	Col5a2	Abcb6
DKFZp434E2135	CSNK1A1L	AES	ASV	CXCL1	Ctgf	Abcc1
DKFZp686D02253	CSNK1D	AES-1	ATOD4	CXCL10	Ctnnb1	Abcc4
DP2	CSNK1E	AES-2	AVP	CXCL3	Dsc2	Abcf1
DP2.5	CSNK1G1	AGS	B220	CXCL5	Dsp	Abcf2
DP3	CSNK1G2	AGS2	BCGF1	CXCL6	Egfr	Abcf3
EVR1	CSNK1G3	AHD	BCGF-1	CXCL9	Erbb3	Abcg1
EVR4	CTNNB1	ALUNC	BCL1	EFNA1	Esr1	Abhd12
Fbw11	DHH	AML1	BCL2L	EFNA3	F11r	Abhd14a
FBW1A	DISP1	AML1-EVI-1	BCL2L1	EFNB2	Fgfbp1	Abhd4
FBW1B	DISP2	AMLCR1	BCLX	EGF	Fn1	Ablim1
FBXW1	FBXW11	AP-1	Bcl-X	ENG	Foxc2	Abt1
FBXW1A	FGF9	APC6	bcl-xL	EPHB4	Fzd7	Abtb1
FBXW1B	FKBP8	APH1A	BCL-XLS	EREG	Gng11	Acadsb
FEVR	GAS1	APH1B	bcl-xS	FGF1	Gsk3b	Acbd3
FLJ21033	GLI1	APP	bHLHb11	FGF2	Hif1a	Acn9
FLJ25606	GLI2	ASCL1	bHLHe39	FGFR3	Igfbp4	Acot12
FLJ37923	GLI3	AU	BSF1	FIGF	Il1rn	Actb
FLJ90062	GLI4	AWS	BSP1	FLT1	Ilk	Actg1
FLJ90421	GREM1	AXIN	C20orf156	HAND2	Itga5	Actn1
FLJ95923	GSK3B	AXIN1	CAP20	HGF	Itgav	Acvr2a
FRA1	HHAT	bA416N2.1	CAV1	HIF1A	Itgb1	Adam10
fra-1	HHIP	BCL1	CB1	HPSE	Jag1	Adamts20
FRP-3	IHH	BHLHb31	CBP	ID1	Krt14	Adck5
FRPHE	KCTD11	bHLHb33	CCND1	ID3	Krt19	Adcy9
FRZB1	KIF27	bHLHb39	CD110	IFNA1	Krt7	Adcyap1r1
FRZB-1	LRP2	bHLHe38	CD115	IFNB1	Mitf	Adh5
FRZB-PEN	MAPK1	BMND1	CD119	IFNG	Mmp2	Adhfe1
FWD1	NPC1	BMP10	CD124	IGF1	Mmp3	Adk
Fwd2	NPC1L1	BMP7	CD130	IL1B	Mmp9	Adprhl2
Fz-4	PRKACA	BSAP	CD131	IL6	Msn	Adra1b
FZD4S	PRKACB	Bx42	CD132	IL8	Mtap1b	Adra2b
FzE4	PRKACG	CADASIL	CD140A	ITGAV	Nodal	Adrb1
FZRB	PRKX	CAF	CD220	ITGB3	Notch1	Adrbk1
GPCR	PTCH1	CAP20	CD25	JAG1	Nudt13	Adrm1
GS	PTCH2	CASH	CD45	KDR	Ocln	Aebp2
HBM	PTCHD1	CASIL	CD45R	LAMA5	Pdgfrb	Afg3l2
hFIZ	PTCHD2	CASP8AP1	CD64	LECT1	Plek2	Aggf1
hFz3	PTCHD3	Casper	CD64A	LEP	Ppp3r1	Agpat5
HFZ5	RAB23	CBFA2	CD95	MDK	Ptk2	Agrin
hFZ8	SHH	CBL	CDKN1	MMP2	Ptp4a1	Agtpbp1
HLCDGP1	SMO	CBL2	CDKN1A	MMP9	Rac1	Agxt2l1
Hos	STIL	C-CBL	CDw130	NOTCH4	Rgs2	Ahctf1
HST	STK36	CCN4	CDw131	NRP1	Serpine1	Ahcy
HST-1	SUFU	CCND1	CDW210A	NRP2	Sip1	AI316787
HSTF1	WIF1	CCNE	CEBPB	PDGFA	Smad2	AI553587
IDG2	WNT1	CCNE1	CF2R	PECAM1	Smad4	Aip
IGDS	WNT2	CD156B	C-FMS	PF4	Snai1	Ak1
IGDS2	WNT2B	CD25	CHDS6	PGF	Snai2	Ak2
IHG2	WNT3	CD339	CHIP	PLAU	Snai3	Ak7
IRID2	WNT3A	CD340	CIP1	PLG	Sox10	Akap1
KFGF	WNT4	CD344	CIS1	PLXDC1	Sox9	Akap14
K-FGF	WNT5A	CD44	CIS2	PROK2	Sparc	Akap3
KIAA0666	WNT5B	CDC16	CIS3	PTGS1	Spp1	Akap4
KIAA0696	WNT6	CDKN1	CIS6	S1PR1	Stat3	Akt1
KIAA1735	WNT7A	CDKN1A	CISH1	SERPINF1	Steap1	Aktip
KREMEN	WNT7B	CDW44	Cish2	SPHK1	Tcf4	Aldh18a1
LR3	WNT8A	CFD	Cish3	STAB1	Tfpi2	Aldh1l2
LRP7	WNT8B	CFLAR	Cish5	TEK	Tgfb1	Alg12
Md6	WNT9A	c-FLIP	CISH6	TGFA	Tgfb2	Alg2
MGC102758	WNT9B	c-FLIPL	c-Jun	TGFB1	Tgfb3	Alg5
MGC104684	WNT10A	c-FLIPR	CLCF1	TGFB2	Timp1	Alg8
MGC111022	WNT10B	c-FLIPS	CMK	TGFBR1	Tmem132a	Alkbh4
MGC117371	WNT11	C-FOS	C-MPL	THBS1	Tspan13	Alkbh5
MGC129692	WNT16	CHF2	c-Myc	THBS2	Twist1	Alms1
MGC131591	ZIC1	CHUK	CNTF	TIMP1	Vcan	Amdhd2
MGC149872	ZIC2	CIMT1	CPAMD5	TIMP2	Vim	Amfr
MGC15093	KIF3A	CIP1	crg-10	TIMP3	Vps13a	Amigo3
MGC20144		CIR1	CRK	TNF	Wnt11	Ammecr1
MGC34390		CK1	CRKII	TNFAIP2	Wnt5a	Amot
MGC4643		CLARP	CRP	TYMP	Wnt5b	Ampd2
MGC52315		CNTN1	CRP2	VEGFA	Zeb1	Anapc1
MGC54245		CNTN6	CSF1R	VEGFC	Zeb2	Ankmy2
OPPG		CSPG8	CSF2			Ankrd17
OPS		CSVP	CSF2RB			Ankrd40
OPTA1		ctbp1	CSFR			Ankrd49
OS1		ctbp2	c-SRC			Ankrd54
p300		CTG26	CXCL9			Anks1
PRAD1		CTNNB	cycD			Anks3
PRO2975		CTNNB1	D11S287E			Anln
RONU		D11S287E	D12S1644			Anxa1
SFRP3		D12S1644	DDXBP1			Anxa4
SK		Delta	DELTA			Anxa5
SRFP3		DELTA1	DKFZp547G1110			Anxa7
TCF1ALPHA		DKFZp564G072	DKFZp586N0721			Aof1
U21B31		DKFZp686C01211	DKFZp686B04100			Aof2
VBCH2		DKFZp686D02253	DKFZp686C01211			Ap3m1
WHN		DKFZp686H12203	DKFZp686J10186			Ap3s2
ADCAD2		DKFZp686O09161	DKFZp686J1568			Apbb2
AES		DL1	DKFZp686J2352			Apc2
AES-1		DLL1	DKFZp779B086			Apeh
AP-1		DLL3	DKFZp781C1895			Apex1
APC		DLL4	DKFZp781O1323			Aprin
APC2		DNER	DKFZp781P2092			Aprt
APCDD1		DSHP	DPC4			Aqr
ARHU		DTX1	Dwfc			Arf2
ARP1		DTX2	EBP-1			Arfgap3
AXAM2		DTX3	EBP-beta			Arhgap1
AXIN		DTX4	EGFR			Arhgap12
AXIN1		DVL1	EPO			Arhgap29
AXIN2		DVL2	EPOR			Arhgap5
BARS		DVL3	ERBB			Arhgef11
BARX1		EBP-1	ERBB1			Arid1a
BCL1		EBVS	F2			Arid4b
BCL9		ECMR-III	F2R			Arl2
BETA-TRCP		EHK1	FAS			Arl3
BMND1		EP300	FAS1			Arl6
BRD7		ERBB2	FASTM			Armc3
BTPS2		ESG	FCE1A			Armc4
BTRC		ESG1	FCER1A			Arpc1a
BTRC2		ESP1	FcERI			Ars2
C1orf187		EVI-1	FCGR1A			Arvcf
C2orf31		EVR1	FCHL			As3mt
CALCOCO1		EVR4	FCHL1			Asah3l
CAV1		EXOSC1	FCRI			Asahl
CBY1		FAD	FIM2			Ascc1
CCD1		FEVR	FLJ18345			Ascl1
CCDC88C		FGF10	FLJ20882			Ascl3
CCN4		FIGF	FLJ21992			Asf1a
CCND1		FLAME	FLJ30542			Asns
CCND2		FLAME1	FLJ45734			Asnsd1
CCND3		FLAME-1	FMS			Aspm
CCNY		FLIP	FWP007			Aspscr1
CD24		FLJ16302	G1P2			Atad5
CD344		FLJ18687	GATA3			Ate1
CDC42L1		FLJ20408	GBP			Atf5
CDK14		FLJ25606	GBP1			Atg10
CELSR2		FLJ37923	GCCR			Atg12
CER1		FLJ92177	GCR			Atg16l1
CHD8		FLJ95923	GH1			Atg4a
CITED1		FLJ98880	GHBP			Atp13a1
CK1		FOS	GHR			Atp5a1
CK2A1		FOSL1	GP130			Atp5c1
CPZ		FOXC1	GP130-RAPS			Atp5l
CSNK1A1		FOXC2	GP180			Atp6ap2
CSNK1A1L		FRA	GR			Atp6v0d1
CSNK1D		fra-1	GRB2			Atp6v1a
CSNK1E		FRA1	GRL			Atp6v1b2
CSNK1G1		FUT12	GU			Atp6v1e1
CSNK1G2		Fz-3	HCLS1			Atp6v1f
CSNK1G3		Fz-4	HDR			Atp8b3
CSNK2A1		FZD1	HEP-NOS			Atp9b
CSNK2A2		FZD2	HER1			Atpbd4
CSNK2B		FZD3	HGS			Atrnl1
CTBP1		FZD4	HHF5			AU024582
CTBP2		FZD4S	HIES			AV312086
CTNNB		FZD6	HIL-10R			AW060207
CTNNB1		FZD7	hMAD-2			AW456874
CTNNBIP1		FzE3	HMGA1			AW551984
CTNND1		FzE4	HMGA1A			Azi1
CXXC4		GBP2	HMGIY			B020018G12Rik
CYLD		GLI	HMG-R			B230208H17Rik
DAAM1		GLI1	hPRLrI			B230333C21Rik
DAC		GPCR	HPX			B230399E16Rik
DACT1		GRG	hSMAD2			B3gnt3
DHOF		GRG1	HSPABP2			Bag2
DISC1		GRG5	HSPC193			Baz2a
DIXDC1		GSK3B	HsT17436			Bbs1
DJ646B12.2		Gx	HTR			Bbs2
DKFZp547G0910		HAT1	Humig			Bbs4
DKFZp564G072		HBM	HYPLIP1			Bbs5
DKFZp586H0919		HD1	IDDM10			Bbs7
DKFZp686D0638		HDAC1	IFG			BC003885
DKFZp761G1211		hDx-1	IFI			BC011209
DKFZp762A2316		HER2	IFI15			BC011248
DKK1		HER-2	IFI-4			BC013491
DKK2		HERP2	IFN-alpha-REC			BC021438
DKK3		HES1	IFNAR			BC022687
DKK4		HES2	IFNAR1			BC023055
DVL		HES3	IFNBR			BC023814
DVL1		HES4	IFNG			BC025546
DVL1L1		HES5	IFNGR			BC026374
DVL2		HES7	IFNGR1			BC027061
DVL3		HESR1	IFNL10			BC028440
EBP50		HEY1	IFRC			BC031853
EMD		HEY2	IGF1			BC038925
EP300		HEY3	IGFR1			BC039210
ESG		HEYL	IL10D			BC042720
ESG1		hFz3	IL10R			BC046331
ESG2		Hfz6	IL-10R1			BC057627
ESP1		HHG1	IL10RA			BC085284
FAM123B		HHL	IL12A			BC088983
FBW2		HJ1	IL2			Bcl11b
FBW4		HJ2	IL20			Bcl3
FBWD4		HLP3	IL-20			Bcor
FBXW11		hN1	IL22			Bcs1l
FBXW2		hN2	IL22RA2			Best2
FBXW4		HOX2	IL26			Bhlhb5
FGF10		HOX-2.6	IL29			Blzf1
FGF4		HOX2F	IL2R			Bmp7
FGF9		HOXB4	IL2RA			Bmper
fJ646B12.2		HOXD3	IL2RG			Bmpr1b
FKHL20		HPE3	IL3			Brca1
FLJ10616		HPE5	IL31RA			Brd3
FLJ14301		HR	IL3RB			Brd7
FLJ22252		HRT-1	IL4			Brp44
FLJ31863		HRT3	IL-4			Brpf1
FLJ36364		HRY	IL4R			Brunol4
FLJ41188		HSA277165	IL4RA			Brwd2
FLJ41657		HsT18717	IL-4-STAT			Bsx
FLJ97193		HWNT11	IL5			Btaf1
FODH		HZF-3	IL5RB			Btbd1
FOSL1		IBD2	IL6			Btbd9
FOXL1		IDDM10	IL6DBP			Btf3l4
FOXN1		IFG	IL6R			Bxdc2
FRA		IFI	IL6R-beta			Bzw2
FRAT1		I-FLICE	IL6ST			C030046E11Rik
FRAT2		IFNG	IMD4			C230096C10Rik
FRE		IKBKA	INO80S			C330001K17Rik
FRITZ		IKK1	INOS			C330002I19Rik
FRP		IKKA	INSR			C330005M16Rik
FRP1		IKK-alpha	IRF1			C330021A05Rik
FRP-1		IL17B	IRF-1			C330043M08Rik
FRP-4		IL-17B	IRF9			C730024G19Rik
FrzA		IL-20	IRF-9			Cacna1h
FRZB		IL2R	ISG15			Cacna2d3
FSHB		IL2RA	ISGF3			Cacnb2
Fz-3		IL-4-STAT	ISGF-3			Cad
FZ-8		IL6ST	ISGF3G			Calm1
FZD1		IMD5	JAB			Calm2
FZD10		IN	JAK1			Calm3
FZD2		INT3	JAK1A			Camk1d
FZD3		JAG1	JAK1B			Camk2d
FZD4		JAG2	JAK2			Camsap1l1
FZD5		JAGL1	JAK3			Camta2
FZD6		Jnkk2	JAK-3			Cand1
FZD7		K1	JAK3_HUMAN			Canx
FZD8		KAT2B	JAKL			Cap1
FZD9		KAT3B	JIP			Capn1
FzE3		KBF1	JTK1			Capn7
GBP		KIAA0180	JTK10			Capn8
GLI3		KIT	JTK3			Capsl
GPC4		KRT1	JUN			Capzb
GRB10		KRT1A	JUNB			Car10
GRG		kuz	JV15-2			Car2
GRG1		LFNG	JV18			Casc1
GRG2		LHR	JV18-1			Cbl
GRG5		LMO2	JV41			Cbs
GSC		LMYC	JV4-1			Cbx2
GSK3A		LOR	JV5-1			Ccdc101
GSK3B		LR3	KBF1			Ccdc103
HBGF-4		LRP5	KIAA0671			Ccdc104
HBP1		LRP7	KIAA1299			Ccdc108
HCKID		LYP	LAP			Ccdc113
HELSNF1		LYT10	LCA			Ccdc12
Hfz6		LYT-10	LIF			Ccdc132
hG28K		MADM	LJAK			Ccdc16
HHEX		MAML1	L-JAK			Ccdc19
HMGXB4		MAML2	LY5			Ccdc37
HNF1A		MAML3	LYN			Ccdc39
HWNT11		MAP2K7	MADH1			Ccdc40
hWNT5A		MAPKK7	MADH2			Ccdc42
ICAT		MC56	MADH3			Ccdc44
IDAX		MCOPCB5	MADH4			Ccdc49
INT1		MCPH7	MADH5			Ccdc51
INT1L1		MDA-6	MADR1			Ccdc57
INT4		MDS033	MADR2			Ccdc59
INVS		MDU2	MAR			Ccdc6
IRP		MDU3	MDA-6			Ccdc63
JUN		MESP1	mENA			Ccdc65
JUP		MESP2	MGC102682			Ccdc77
KAT3B		MFNG	MGC125908			Ccdc85a
KIAA1331		MGC104644	MGC125909			Ccdc96
KIAK0002		MGC10468	MGC125910			Ccnc
KLHL12		MGC111513	MGC126103			Ccnd2
KREMEN1		MGC119379	MGC126104			Ccnk
KREMEN2		MGC12623	MGC12816			Ccnt1
KRM1		MGC1274	MGC138358			Cct2
LATS1		MGC138900	MGC141878			Cct3
LATS2		MGC138901	MGC141879			Cct4
LDB1		MGC141946	MGC149895			Cct5
LECT2		MGC20087	MGC16063			Cct6b
LEF1		MGC2482	MGC20461			Cct7
LGS		MGC34390	MGC22139			Cct8
LRP1		MGC35290	MGC2346			Cd63
LRP5		MGC52315	MGC32080			Cda
LRP6		MGC54151	MGC34440			Cdc14a
LRRFIP2		MGC71942	MGC4242			Cdc23
LZTS2		MGC74442	MGC4854			Cdc2a
MACF1		MIB1	MGC49845			Cdc2l1
MAP3K7		MIB2	MGC5199			Cdc2l6
MBD2		MIC4	MGC54151			Cdc37
MCC		MKK7	MGC5445			Cdc5l
MDFI		MMP7	MGC59816			Cdc7
MDFIC		MMP-7	MGC60396			Cdk5
MED12		MPSL1	MGC71791			Cdk5r2
MESDC2		MRIT	MGC74795			Cdk5rap1
MESP1		MSTP064	MGC786			Cdkl5
MG61		MTCP1	MGC79402			Cdo1
MGC104817		MUHH	MGC88244			Cds1
MGC119418		MUTCH-I	MGC96907			Cdt1
MGC119419		MYCL	MGF			Cdx2
MGC119420		MYCL1	MIG			Celsr2
MGC131950		N2N	miz			Cenpj
MGC138165		NCOA-62	MIZ1			Centb2
MGC138321		NCOR2	MLTF			Centd3
MGC138323		NCSTN	MLTFI			Centg2
MGC141946		neu	MMP3			Cep290
MGC141948		neu-1	MMP-3			Cept1
MGC141991		NEURL	MPL			Cetn1
MGC2648		NEURL1	MPLV			Cetn2
MGC26498		NEUROD4	MRTL			Cetn4
MGC29687		NF-kappa-B	MYC			Cftr
MGC47735		NFKB1	NF2			Ch25h
MGC786		NFKB2	NF-E1			Chaf1a
MITF		NFKBIA	NF-IL6			Chd1
MMP7		NFKBIKA	NF-kappa-B			Chd9
MRTL		NFKB-p105	NFKB1			Chdh
MYC		NFKB-p50	NFKB-p105			Chm
Naked1		NGL	NFKB-p50			Chmp4b
NDP		NKAP	NOS			Chmp7
NHERF		NLE1	NOS2			Chordc1
NHERF1		NOT	NOS2A			Chrm3
NKD1		NOTCH1	NR3C1			Chrna7
NKD2		NOTCH2	NY-CO-7			Chsy1
NKX2-5		NOTCH2NL	OAS1			ciliom
NLK		NOTCH3	OF			Ckap1
NPHLOP2		NOTCH4	OIAS			Ckm
NR1C2		NR1C3	OIASI			Clasp1
NXN		NR4A2	OSM			Clcn2
Otlx2		NRG1	p105			Clic1
P2		NUMB	P113			Clint1
PFDN5		NURR1	P21			Clp1
PIAS4		OAF1	p21CIP1			Clptm1l
PITX2		O-Fuc-T	p48			Clpx
PKA		O-FucT-1	p50			Clstn1
por		O-FUT	p60-Src			Clta
PORC		OPPG	PAR1			Cltc
PORCN		OPS	PDGFR2			Cluap1
POU5F1		OPTA1	PDGFRA			Cmbl
PP2A		OVOL2	PI			Cmpk
PP2Ac		P	PI3K			Cndp1
PP2CA		p105	PIAS1			Cngb1b
PPAP2B		P21	PIAS2			Cnot1
PPARD		p21CIP1	PIASX			Cnot2
PPM1A		p300	PIASX-ALPHA			Cnot3
PPN		p50	PIASX-BETA			Cnot6l
PPP2CA		PAX5	PIG61			Cog4
PPP2R1A		PCAF	PIGU			Col15a1
PR65A		PDK1	PIM1			Col18a1
PROP1		PDPK1	PPP2CA			Copg
PS1		PEBP2aB	PPP2R1A			Cops4
PSEN1		PEN2	PR65A			Cops6
PTEN		PEN-2	PRAD1			Coro1c
PTPRU		Pgp1	PRL			Cox11
PTX2		POFUT1	PRLR			Cox5b
PYGO1		PPARG	PSM			Cpa6
PYGO2		PPARG1	PT			Cpd
RARG		PPARG2	PTP1B			Cpe
RGS		PPARgamma	PTPN1			Cpne5
RHOU		PRAD1	PTPN6			Cpsf1
RIEG		PRKMK7	PTPRC			Cpsf4
RIEG1		PRO0461	PTX1			Crat
RNF138		PRO1063	Rhe-PDGFRA			Crb3
ROR2		PRO1280	RH-II			Crbn
RP-C		Prp45	RP11-331F9.5			Crebbp
RS		PRPF45	S863-7			Creld1
RSPO1		PS1	SCIDX			Crkrs
RSPO2		PS2	SCIDX1			Crocc
RSPO3		PSE2	SCYB9			Crsp3
RSPO4		PSEN1	SDCCAG7			Cryab
RYK		PSEN2	SFPI1			Csda
SALL1		PSENEN	SH2B			Csnk1a1
SARP2		PTA	SH2B1			Csnk1d
SDC1		PT-ALPHA	SH2B2			Cspg4
SENP2		PTCRA	SHP1			Cstf1
SERKAL		PUMP-1	SHP2			Cstf3
SFRP1		RBM15	SIT			Ctbs
SFRP2		RBPJ	SIT1			Ctdp1
SFRP4		RBTN2	SIZ2			Ctdsp1
SFRP5		RBTNL1	SL-1			Ctdspl2
SHFM3		REF1	SLA2			Ctnnd2
SHSF3		RFNG	SLAP2			Ctr9
SIAH2		RHOM2	SLAP-2			Ctsd
SIX3		RNF55	SLEB11			Cttnbp2nl
SLC9A3R1		RNF67	SMAD1			Cugbp1
SMAD3		RNR1	SMAD2			Cul1
SMAD4		RPD3	SMAD3			Cul2
SMT3I		RPD3L1	SMAD4			Cul3
SOST		RUNX1	SMAD5			Cuta
SOSTDC1		S171	SOCS1			Cutc
SOX17		S182	SOCS-1			Cutl2
SOX2		SAP	SOCS2			Cwf19l2
SOX4		SCDO3	SOCS-2			Cyb561d2
SOX7		SDI1	SOCS3			Cyb5d1
STK11		SEL1L	SOCS-3			Cyb5d2
STK3		SEL1-LIKE	SOCS4			Cyfip1
STK4		SER2	SOCS5			Cyp26a1
STRN		SH2D1A	SOCS-5			Cyp2c65
T		SHH	SOCS7			Cyp51
TAK1		SIL	SP1			Cys1
TAX1BP3		SKIIP	SPI1			D10Wsu52e
TAZ		SKIP	SPI-1			D12Ertd553e
TBL1X		SMMCI	SPI-A			D13Wsu177e
TBL1XR1		SMO	SPRED1			D14Ertd231e
TCF-1		SMOH	SPRY2			D15Ertd621e
TCF3		SMRT	SRC			D15Mgi27
TCF-3		SMRTE	SRC1			D16H22S680E
TCF7		SMRTE-tau	SSI1			D19Bwg1357e
TCF7L1		SNW1	SSI-1			D19Ertd386e
TCF7L2		SOX2	SSI2			D19Ertd652e
TFT		SPEN	SSI-2			D19Wsu12e
TGFB1I1		STAT6	SSI3			D1Ertd161e
TLE1		STAT6B	SSI-3			D430042O09Rik
TLE2		STAT6C	STAM			D5Ertd135e
TLE3		STIL	STAM1			D630004A14Rik
TLE4		STM2	STAT1			Daam1
TLE5		SUFU	STAT113			Dab2ip
TNIK		SUFUH	STAT2			Dach1
TSC2		SUFUXL	STAT3			Dapk1
UBE2B		TACE	STAT4			Dars
UGP1		TAN1	STAT5			Dars2
WIF1		TCF13	STAT5A			Dbh
WIF-1		TCF16	STAT5B			Dbr1
WISP1		TCGFR	STAT6			Dbt
WISP1c		TEAD1	STAT6B			Dcc
WISP1i		TEF-1	STAT6C			Dcps
WISP1tc		TINUR	STAT91			Dcst2
WLS		TKR1	STATI2			Dctd
WNT1		TLE1	STMY			Dctn1
WNT10A		TLE3	STMY1			Dctn5
WNT10B		TLE5	STR1			Dcun1d3
WNT11		TLE6	STUB1			Dcxr
WNT13		TNRC14	T200			Ddah1
WNT14		TP63	TCF5			Ddb1
WNT16		TPT	TCGFR			Ddc
WNT2		TPTPS	TIP3			Ddhd1
WNT2B		TRAC1	TNFRSF6			Ddo
WNT3		TRAC-1	TPOR			Ddr2
WNT3A		TTG2	TR			Ddx10
WNT4		U21B31	TYK2			Ddx47
WNT5A		VBCH2	U21B31			Ddx55
WNT5B		VEGFD	UBOX1			Deadc1
WNT6		VEGF-D	UCRBP			Decr1
WNT7A		WAF1	UCRP			Def8
WNT7B		WDR12	UEF			Dennd1a
WNT8A		WISP1	UPD			Dennd4c
WNT8B		WISP1c	USF1			Dgke
WNT8D		WISP1i	WAF1			Dgkh
WNT9A		WISP1tc	YIN-YANG-1			Dgkq
WNT9B		WNT1	YY1			Dgkz
WRCH1		WNT11	ZCYTO10			Dhdh
WWOX		XLP	ZMIZ3			Dhfr
XWNT2		XLPD	ZMIZ4			Dhh
ZBTB33		ZCYTO7				Dhx34
ZEB2		ZIC2				Dhx38
ZRANB1						Dhx9
						Diap1
						Dip2b
						Dis3
						Dlat
						Dmrta2
						Dnahc11
						Dnahc5
						Dnahc7c
						Dnahc8
						Dnahc9
						Dnaic1
						Dnaic2
						Dnaja1
						Dnaja3
						Dnajb14
						Dnajb6
						Dnajc12
						Dnajc13
						Dnajc14
						Dnajc3
						Dnajc5
						Dnajc8
						Dnalc1
						Dnalc4
						Dnali1
						Dnm1
						Dnm1l
						Dock2
						Dohh
						Dom3z
						Dph2
						Drbp1
						Drctnnb1a
						Drg1
						Dscr1l2
						Dst
						Dtl
						Dtwd1
						Dus1l
						Dus4l
						Dusp11
						Dusp12
						Dusp14
						Dusp8
						Dusp9
						Dvl3
						Dydc2
						Dym
						Dync1li2
						Dync2h1
						Dync2li1
						Dynll1
						Dynll2
						Dynlrb1
						Dynlrb2
						Dynlt1
						Dyrk1a
						Dyrk1c
						Dysf
						Dyx1c1
						E130103I17Rik
						E130303B06Rik
						E430034L04Rik
						Eaf2
						Ears2
						Ebna1bp2
						Echs1
						Ect2
						Edem1
						Edf1
						Eea1
						Eef1a2
						Eef1b2
						Eef2
						Eef2k
						Eefsec
						Efcab5
						Efha1
						Efhb
						Efhc1
						Efhc2
						Efhd2
						EG434437
						EG436081
						EG546486
						EG623046
						EG623661
						EG624713
						EG665860
						Egln3
						Ehbp1
						Ehf
						Eif2b1
						Eif2b2
						Eif2b3
						Eif2b4
						Eif2s1
						Eif3s2
						Eif3s3
						Eif3s5
						Eif3s6ip
						Eif3s9
						Eif4a2
						Eif4a3
						Eif4e
						Eif4g2
						Eif4g3
						Eif4h
						Eif5
						Elof1
						Elovl6
						Emx2
						Enah
						Endog
						Eno2
						ENSMUSG00000041913
						ENSMUSG00000042234
						Epn2
						Eppb9
						Epyc
						Ercc3
						Ercc4
						Ercc5
						Ergic1
						Ern1
						Ero1l
						Erp29
						Espl1
						Espn
						Esr1
						Etf1
						Etfa
						Etv5
						Evx2
						Exoc2
						Exoc6
						Exoc7
						Exosc10
						Exosc2
						Ext1
						Eya2
						F730014I05Rik
						Fads3
						Fahd1
						Faim
						Farsla
						Fbf1
						Fbn2
						Fbxl10
						Fbxl13
						Fbxl2
						Fbxo11
						Fbxo21
						Fbxo3
						Fbxo45
						Fbxo6
						Fbxw7
						Fcf1
						Fdxr
						Fem1c
						Fez2
						Fgfr1
						Fhl2
						Fibcd1
						Fignl1
						Fkbp1a
						Fkbp9
						Flcn
						Fmo5
						Fndc3a
						Fnip1
						Fntb
						Foxf1a
						Foxg1
						Foxj1
						Foxo3a
						Freq
						Frg1
						Frmd4b
						Fshr
						Ftsj2
						Ftsj3
						Fubp1
						Fuca2
						Fuz
						G6pdx
						Gabbr1
						Gabrb1
						Galnt1
						Galnt11
						Galr2
						Gapvd1
						Garnl1
						Gars
						Gart
						Gas2l1
						Gas8
						Gba
						Gbe1
						Gbf1
						Gcat
						Gcc2
						Gcdh
						Gclc
						Gclm
						Gcn1l1
						Gcn5l2
						Gcs1
						Gcsh
						Gda
						Gdf1
						Gdf11
						Gdf5
						Gdi1
						Gdpd2
						Gfer
						Gfm2
						Ggt1
						Ghr
						Giyd2
						Gk5
						Glce
						Gldn
						Glg1
						Gli2
						Gli3
						Glra4
						Glt25d2
						Glud1
						Glul
						Gm106
						Gm1060
						Gm166
						Gm1862
						Gm221
						Gm276
						Gm323
						Gm447
						Gm50
						Gm505
						Gm70
						Gm770
						Gm777
						Gm969
						Gmds
						Gmfg
						Gmppa
						Gmps
						Gnai2
						Gnaq
						Gnas
						Gnb2l1
						gnf1m07624_a_at
						gnf1m11188_a_at
						Gnrhr
						Gns
						Gosr1
						Gpam
						Gpatc3
						Gpatch1
						Gpc4
						Gpd2
						Gpi1
						Gpiap1
						Gpkow
						Gpr158
						Gpsm1
						Gpt1
						Grb2
						Grem2
						Grhl1
						Gsg2
						Gsk3b
						Gspt1
						Gsr
						Gss
						Gsta3
						Gstp1
						Gtf2a1
						Gtf2h4
						Gtf3c1
						Gtl3
						Gtlf3b
						Gtpbp1
						Gtpbp4
						Gtpbp9
						Gucy1b2
						Gucy1b3
						Gucy2f
						Guf1
						Guk1
						Gyltl1b
						H2afz
						H2-Ke2
						Hacl1
						Hagh
						Hal
						Hars
						Hbs1l
						Hccs
						Hcfc1
						Hdac11
						Hdac6
						Hdhd2
						Hdlbp
						Heatr2
						Heatr5a
						Hecw1
						Hel308
						Heph
						Herc3
						Hexb
						Hexdc
						Hhat
						Hiat1
						Hip2
						Hist1h2bf
						Hist1h2bj
						Hist1h2bl
						Hist1h2bn
						Hist1h4a
						Hist1h4b
						Hist1h4c
						Hist1h4d
						Hist1h4f
						Hist1h4h
						Hist1h4i
						Hist1h4j
						Hist1h4k
						Hist1h4m
						Hist2h2ab
						Hist2h2ac
						Hist2h4
						Hist4h4
						Hivep3
						Hmbox1
						Hmx3
						Homer2
						Hpd
						Hprt1
						Hps5
						Hrsp12
						Hs2st1
						Hs3st1
						Hs6st2
						Hsd17b12
						Hsd17b13
						Hsd17b4
						Hsdl1
						Hsp90aa1
						Hsp90b1
						Hspa4l
						Hspa9a
						Hspb1
						Hspg2
						Htatip
						Htf9c
						Huwe1
						Hydin
						Ica1
						Idh3g
						Ier3ip1
						Ift122
						Ift140
						Ift172
						Ift20
						Ift52
						Ift57
						Ift74
						Ift80
						Ift81
						Ift88
						Igf1r
						Igfbp7
						Ik
						Ikbkap
						Il13
						Ilf2
						Ilk
						Ilvbl
						Imp3
						Impa1
						Impact
						Impad1
						Impdh1
						Indol1
						Inpp4a
						Inpp5a
						Inpp5f
						Insl6
						Insm2
						Ints1
						Ints6
						Ints7
						Intu
						Invs
						Iqca
						Iqce
						Iqcg
						Iqch
						Iqgap1
						Iqub
						Irak1
						Isca2
						Isl2
						Isoc1
						Isyna1
						Itgb4bp
						Itsn1
						Jagn1
						Jarid1b
						Jmjd1a
						Jmjd5
						Kcna6
						Kcnd2
						Kcnh2
						Kcnh5
						Kcnj1
						Kcnj12
						Kcnk12
						Kcnk3
						Kcnma1
						Kcnq5
						Kcnt1
						Kctd16
						Kctd5
						Kdelc1
						Kdelc2
						Kdelr1
						Kif11
						Kif15
						Kif16b
						Kif17
						Kif1b
						Kif20a
						Kif21a
						Kif26b
						Kif27
						Kif2a
						Kif3a
						Kif3b
						Kif6
						Kif9
						Kifap3
						Kifc3
						Kirrel3
						Klc2
						Klc4
						Kpna6
						Kpnb1
						Kras
						Ksr2
						Kynu
						L1cam
						L2hgdh
						Lactb
						Lama5
						Lamc1
						Lamc3
						Lass1
						Lats2
						Lbp
						Lbr
						Ldb1
						Lect2
						Leng4
						Lgals3
						Lgals7
						Lgmn
						Lgtn
						Lhx1
						Lhx6
						Lhx9
						Lig1
						Lime1
						Lin54
						Lin7c
						Lipf
						Litaf
						Lman1
						Lmbr1
						Lmbrd2
						Lmx1b
						LOC329164
						LOC623390
						LOC623534
						LOC631562
						LOC632169
						LOC632214
						LOC635524
						LOC666034
						LOC669266
						LOC671467
						LOC673167
						LOC673485
						LOC674677
						Lonp1
						lonp2
						Loxhd1
						Lpin1
						Lrch3
						Lrguk
						Lrpap1
						Lrrc15
						Lrrc16
						Lrrc23
						Lrrc34
						Lrrc48
						Lrrc50
						Lrrc51
						Lrrc56
						Lrrc57
						Lrrc58
						Lrrc59
						Lrrc6
						Lrrc8a
						Lrrc9
						Lrrcc1
						Lrrk1
						Lsm2
						Luc7l
						Lzic
						Lztfl1
						Mab21l1
						Mad2l1
						Mad2l1bp
						Madd
						Maf1
						Mak
						Man1a2
						Man2c1
						Manba
						Map2k1
						Map3k12
						Map3k7ip1
						Map4k5
						Mapk1
						Mapk10
						Mapk14
						Mapk15
						Mapre2
						March8
						Mat2a
						Mbc2
						Mbd4
						Mcm10
						Mcm3ap
						Mcm5
						Mcm6
						Mcrs1
						Mdh1b
						Mecr
						Med18
						Med31
						Med6
						Megf10
						Meig1
						Meis1
						Melk
						Metap2
						Mettl6
						Mettl9
						Mgea5
						Mif
						Mina
						Mink1
						Mipep
						Mitd1
						Mitf
						Mki67ip
						Mkks
						Mknk1
						Mks1
						Mlf1
						Mlf2
						Mlh1
						Mllt4
						Mllt6
						Mmab
						Mmp17
						Mns1
						Mobkl2a
						Mocs2
						Mogat2
						Morn1
						Morn2
						Morn3
						Mospd2
						Mpdu1
						Mphosph10
						Mpi1
						Mpnd
						Mpp4
						Mppe1
						Mpped1
						Mrc1
						Mrpl10
						Mrpl18
						Mrpl24
						Mrpl3
						Mrpl30
						Mrpl38
						Mrpl4
						Mrpl49
						Mrpl54
						Mrps10
						Mrps18b
						Mrps22
						Mrps23
						Mrps9
						Msh4
						Msi2
						Msn
						Msrb3
						Mst1r
						Mtap1b
						Mthfr
						Mthfs
						Mtm1
						Mtmr15
						Mtmr3
						Mtrr
						Mtx1
						Mug1
						Mus81
						Mxi1
						Mycbpap
						Myef2
						Myh10
						Myh9
						Myl6b
						Myo1d
						Myo5a
						Myo6
						Myo7a
						Myt1
						Naalad2
						Nap1l1
						Napb
						Napg
						Nars2
						Nat11
						Nat13
						Nbea
						Nbn
						Ncapd2
						Ncbp2
						Nck2
						Nckap1
						Ndst4
						Ndufa5
						Ndufa6
						Ndufb7
						Nedd8
						Nek1
						Nek10
						Nek7
						Nek8
						Neurod1
						Neurod5
						Nfx1
						Nfyc
						Nipsnap3a
						Nkd1
						Nkiras1
						Nkx2-2
						Nkx6-1
						Nlgn3
						Nlk
						Nlrp4f
						Nme5
						Nme7
						Nmur2
						Nnt
						Noc3l
						Nol5
						Nos1ap
						Npas4
						Npepl1
						Npepps
						Nphp1
						Nphp4
						Npr2
						Nr1d1
						Nr2c2
						Nr2e1
						Nr2e3
						Nr2f2
						Nr5a2
						Nr6a1
						Nrbp1
						Nsd1
						Nubp1
						Nucb2
						Nudc
						Nudt1
						Nudt12
						Nudt14
						Nudt19
						Nudt5
						Nudt9
						Numbl
						Nup107
						Nup155
						Nup160
						Nup35
						Nup50
						Nupl1
						Nutf2
						Nvl
						Nxn
						Odf2
						Odz2
						Odz4
						Ofd1
						Onecut1
						Orc1l
						Orc2l
						Orc4l
						Orc5l
						ORF61
						Osgepl1
						Osta
						Otub1
						Otud6b
						Otud7b
						Ovch2
						p
						P4hb
						Pacrg
						Pacs1
						Pacsin2
						Paf1
						Paics
						Pam
						Papd4
						Papola
						Paqr8
						Par3
						Pard6a
						Pard6g
						Parl
						Parvb
						Pax6
						Pax9
						Paxip1
						Pb1
						Pbef1
						Pcbd1
						Pcid2
						Pck2
						Pcm1
						Pcmt1
						Pcnt
						Pcsk1n
						Pcsk9
						Pctk2
						Pctk3
						Pcx
						Pdcd11
						Pdcd6
						Pddc1
						Pde10a
						Pde1a
						Pde1b
						Pde1c
						Pde4d
						Pde4dip
						Pde8b
						Pdhb
						Pdia3
						Pdia6
						Pdss1
						Pdxk
						Pebp1
						Peci
						Peli1
						Pelo
						Peo1
						Pex1
						Pfas
						Pfdn2
						Pgd
						Pgk2
						Pgls
						Pgm2
						Pgm3
						Pgr
						Phf14
						Phf16
						Phf3
						Phka2
						Phkg2
						Phr1
						Phyhd1
						Phyhipl
						Picalm
						Piga
						Pigc
						Pigg
						Pign
						Pigo
						Pih1d1
						Pik3ca
						Pip5k1b
						Pipox
						Pitpnb
						Pitrm1
						Pkd1
						Pkd1l3
						Pkd2
						Pkd2l1
						Pkhd1
						Pkhd1l1
						Pkm2
						Pla2g2e
						Pla2g2f
						Plce1
						Plcg1
						Plcxd2
						Pld3
						Plekhb1
						Plekhg5
						Plekhk1
						Plunc
						Pmm1
						Pnkp
						Pnpla2
						Pnpla8
						Pnpo
						Pofut1
						Pola2
						Pold2
						Pole
						Pole4
						Polg
						Polh
						Polk
						Poll
						Polr2a
						Polr2c
						Polr2j
						Polr3b
						Polr3e
						Polr3h
						Porcn
						Postn
						Pou4f3
						Pp11r
						Ppa1
						Ppat
						Ppef2
						Ppfia1
						Ppie
						Ppif
						Ppil2
						Ppil4
						Ppil6
						Ppm1d
						Ppm1e
						Ppm1g
						Ppm1h
						Ppp1cc
						Ppp1r11
						Ppp1r7
						Ppp2cb
						Ppp2r1a
						Ppp2r2d
						Ppp3r1
						Ppt1
						Prb1
						Prdm16
						Prdx1
						Prdx2
						Prdx5
						Prickle2
						Prim2
						Prkag2
						Prkar1b
						Prkcn
						Prkg2
						Prmt1
						Prodh
						Prom1
						Prosc
						Prpf18
						Prpf19
						Prpf38a
						Prpf38b
						Prpf39
						Prpf4
						Prps2
						Prpsap2
						Prrc1
						Prss12
						Psap
						Pscd2
						Pscd3
						Psd
						Pskh1
						Psma3
						Psma5
						Psma6
						Psmb4
						Psmb6
						Psmc2
						Psmc4
						Psmd2
						Psmd6
						Psmd9
						Psph
						Ptcd3
						Ptchd1
						Ptgds2
						Ptk9
						Ptprd
						Ptprn
						Pus3
						Pus7
						Pwp2
						Pxdn
						Pycrl
						Qrsl1
						Qtrt1
						Qtrtd1
						Rab1
						Rab11a
						Rab11fip4
						Rab2
						Rab21
						Rab23
						Rab27a
						Rab33b
						Rab39b
						Rab3c
						Rab3gap2
						Rab4a
						Rab5a
						Rab9b
						Rabep1
						Rabgap1l
						Rabggtb
						Rabl2a
						Rabl4
						Rabl5
						Rad1
						Rad17
						Rad54l
						Rad9
						Rala
						Ralgds
						Ran
						Ranbp9
						Rangap1
						Rap2c
						Rapgef2
						Rars
						Rarsl
						Rasd1
						Rasef
						Rasgrp1
						Rassf8
						Rax
						Rbbp5
						Rbbp9
						Rbed1
						Rbm26
						Rbm35a
						Rbm39
						Rbm5
						Rbm8a
						Rbms1
						Rccd1
						Rdh14
						Reep5
						Reg1
						Rer1
						Rexo1
						Rexo4
						Rfx1
						Rfx2
						Rfx3
						Rgs20
						Rhcg
						Rhot2
						Ribc2
						Ric8
						Rkhd2
						Rnf113a1
						Rnf126
						Rnf146
						Rnf170
						Rnf32
						Rnf8
						Rngtt
						Robo2
						Ropn1l
						Rp1h
						Rp2h
						Rpgr
						Rpgrip1
						Rph3a
						Rpia
						Rpl10
						Rpl10a
						Rpl12
						Rpl14
						Rpl17
						Rpl18a
						Rpl3
						Rpl31
						Rpl35a
						Rpl36a
						Rpl36al
						Rpl4
						Rpl7
						Rpo1-4
						Rpp30
						Rps10
						Rps13
						Rps14
						Rps15
						Rps18
						Rps19
						Rps24
						Rps26
						Rps27
						Rps27a
						Rps3
						Rps5
						Rps6kb1
						Rps6kc1
						Rps7
						Rps9
						Rrm1
						Rrm2
						Rrn3
						Rsad2
						Rshl2a
						Rshl2b
						Rshl3
						Rtdr1
						Ruvbl1
						Ruvbl2
						Ryk
						Ryr1
						S100a11
						Sac3d1
						Sacy
						Sall3
						Sars
						Sart1
						Sart3
						Sass6
						Sbf1
						Sbno1
						Sbno2
						Scara5
						Scfd1
						Scg5
						Scrt1
						Scyl1
						Sdccag10
						Sdro
						Sec11l1
						Sec14l2
						Sec22b
						Sec24c
						Sec61a2
						Selenbp1
						Senp6
						Senp8
						Sep15
						Sephs1
						Sept7
						Serpinb3a
						Serpinb3c
						Serpini1
						Sesn3
						Setd3
						Sf1
						Sf3b1
						Sfrs6
						Sgpl1
						Sh3bgrl2
						Sh3bp5
						Sh3d19
						Sh3yl1
						Shank3
						Sidt2
						Sirt1
						Six1
						Six3
						Skp1a
						Slbp
						Slc12a8
						Slc12a9
						Slc13a5
						Slc16a13
						Slc17a6
						Slc20a1
						Slc22a18
						Slc24a1
						Slc24a6
						Slc25a10
						Slc25a15
						Slc25a3
						Slc25a32
						Slc25a44
						Slc25a45
						Slc25a5
						Slc26a11
						Slc26a5
						Slc30a1
						Slc30a6
						Slc31a1
						Slc33a1
						Slc35b2
						Slc35b4
						Slc35c1
						Slc35c2
						Slc35f4
						Slc36a2
						Slc4a1ap
						Slc4a8
						Slc6a2
						Slc9a3r1
						Slc9a8
						Slk
						Slu7
						Smad4
						Smarca2
						Smarca5
						Smarcad1
						Smarcb1
						Smarce1
						Smc1a
						Smc2
						Smc3
						Smn1
						Smo
						Smpd1
						Smpd2
						Smu1
						Smyd1
						Snap25
						Snap29
						Snapc1
						Snip1
						Snrk
						Snrpd2
						Sntg2
						Snx13
						Snx17
						Snx2
						Snx26
						Sod1
						Sox11
						Sox3
						Sp9
						Spa17
						Spag1
						Spag16
						Spag17
						Spag6
						Spata17
						Spata4
						Spef1
						Speg
						Spnb2
						Spr
						Spsb4
						Sptlc1
						Srbd1
						Srd5a1
						Srd5a2l
						Srebf1
						Srf
						Sri
						Srm
						Srp14
						Srp68
						Srrm1
						Srxn1
						Ssna1
						Ssrp1
						St13
						St7
						Star
						Stard10
						Stard3
						Stat6
						Stau2
						Stch
						Stip1
						Stk11
						Stk3
						Stk32b
						Stom
						Stoml1
						Stoml2
						Stoml3
						Stx18
						Stxbp1
						Stxbp5l
						Styxl1
						Sugt1
						Sulf2
						Sumo1
						Supt5h
						Supv3l1
						Suv420h2
						Sv2c
						Svep1
						Syde1
						Sympk
						Syp
						Syvn1
						T
						Taf2
						Taf5
						Taf7
						Taf9
						Tardbp
						Tars
						Tatdn2
						Taz
						Tbc1d15
						Tbc1d19
						Tbc1d2
						Tbc1d20
						Tbc1d23
						Tbca
						Tbcd
						Tbce
						Tbl2
						Tbn
						Tbp
						Tbx2
						Tcerg1
						Tcf2
						Tcf7l2
						Tcfap2c
						Tcfe2a
						Tcp1
						Tcte1
						Tcte3
						Tdo2
						Tdp1
						Tead3
						Tek
						Tekt1
						Tekt2
						Tekt3
						Tekt4
						Tex2
						Tex9
						Tfdp1
						Tg
						Tha1
						Thex1
						Thoc1
						Thoc4
						Thoc5
						Thop1
						Thrap1
						Tial1
						Tie1
						Timm9
						Tinagl
						Tlk2
						Tloc1
						Tlr3
						Tm9sf3
						Tmbim1
						Tmbim4
						Tmc3
						Tmed4
						Tmem111
						Tmem115
						Tmem131
						Tmem134
						Tmem138
						Tmem142a
						Tmem145
						Tmem153
						Tmem16h
						Tmem17
						Tmem20
						Tmem33
						Tmem38a
						Tmem45b
						Tmem53
						Tmem55a
						Tmem57
						Tmem65
						Tmem67
						Tmem98
						Tmod1
						Tmprss11d
						Tmtc2
						Tmtc4
						Tmub1
						Tnnt3
						Tnpo3
						Tnrc5
						Tnrc6c
						Tom1
						Top2b
						Traf3ip1
						Traf4
						Traf5
						Traf6
						Tram1l1
						Trappc3
						Trappc5
						Trappc6b
						Trim2
						Trio
						Trip4
						Trit1
						Trmt1
						Trmt11
						Trmu
						Trnt1
						Trove2
						Trp53bp1
						Trpa1
						Trpt1
						Trpv6
						Trrap
						Tsc1
						Tsc22d2
						Tsc22d4
						Tsfm
						Tsg101
						Tsga10
						Tsga2
						Tsnaxip1
						Tspo
						Ttc1
						Ttc12
						Ttc14
						Ttc18
						Ttc21a
						Ttc25
						Ttc26
						Ttc27
						Ttc30a1
						Ttc35
						Ttc4
						Ttc5
						Ttc7b
						Ttc8
						Ttll1
						Ttll3
						Ttll6
						Tub
						Tuba1b
						Tuba3a
						Tuba3b
						Tuba8
						Tubb2a
						Tubb2b
						Tubb2c
						Tubb4
						Tubgcp5
						Tufm
						Tusc3
						Txlna
						Txndc3
						Txndc4
						Txndc9
						Txnl1
						Tyms
						U2af1
						Uba52
						Ubb
						Ubc
						Ube1x
						Ube2a
						Ube2e1
						Ube2f
						Ube2g1
						Ube2j1
						Ube2l3
						Ube2v1
						Ube2w
						Ube3b
						Uble1a
						Ubqln1
						Ubtd2
						Ubxd5
						Uchl3
						Ufd1l
						Ugcg
						Ugdh
						Ugp2
						Ugt1a1
						Ugt1a10
						Ugt1a2
						Ugt1a6a
						Ugt1a6b
						Ugt1a7c
						Ugt1a9
						Unc13b
						Unc5b
						Upf3b
						Uqcrc2
						Uqcrfs1
						Urm1
						Uroc1
						Usp14
						Usp19
						Usp20
						Usp25
						Usp29
						Usp3
						Usp33
						Usp4
						Usp46
						Usp5
						Usp52
						Utp20
						Uxs1
						Vangl2
						Vav3
						Vax1
						Vcp
						Vdp
						Vhlh
						Vil2
						Vps16
						Vps18
						Vps24
						Vps33a
						Vps35
						Vps36
						Vps41
						Vwf
						Wapal
						Wasf2
						Wdr16
						Wdr19
						Wdr26
						Wdr3
						Wdr31
						Wdr34
						Wdr35
						Wdr4
						Wdr48
						Wdr51a
						Wdr53
						Wdr6
						Wdr60
						Wdr63
						Wdr65
						Wdr66
						Wdr67
						Wdr68
						Wdr7
						Wdr70
						Wdr74
						Wdr78
						Wdr82
						Wdsof1
						Wnk1
						Wnt16
						Wnt5b
						Wwtr1
						Xbp1
						Xpo1
						Xpo7
						Xrn2
						Xylb
						Yars2
						Ybx1
						Yif1a
						Yipf6
						Yme1l1
						Ypel1
						Ypel2
						Yrdc
						Ywhae
						Zbtb8os
						Zcchc6
						Zcchc9
						Zdhhc16
						Zdhhc20
						Zdhhc24
						Zdhhc8
						Zfand2a
						Zfhx4
						Zfp142
						Zfp207
						Zfp259
						Zfp294
						Zfp474
						Zfp688
						Zfpl1
						Zfyve16
						Zfyve20
						Zgpat
						Zic1
						Zmynd10
						Zubr1
						Zw10
